# Supplementary material for: Ethyl 2-(1,3-benzodioxol-5-yl)-1-[3-(1H-imidazol-1-yl)prop­yl]-1H-benzimidazole-5-carboxyl­ate
Source: Acta Crystallogr Sect E Struct Rep Online. 2011 Dec 23;68(Pt 1):o247–8. doi: 10.1107/S1600536811054572 (PMC3254578; doi:10.1107/S1600536811054572)
Supplement: Supplementary file 2 [file e-68-0o247-Isup2.hkl]

# 
# h,k,l, Fc-squared, Fo-squared, sigma(Fo-squared) and status flag 
# 
data_I
_shelx_title ' 5iil2 in Pbca (100K)' 
_shelx_refln_list_code          4 
_shelx_F_calc_maximum      724.68 
_exptl_crystal_F_000      1760.00 
_reflns_d_resolution_high  0.7106 
 
loop_ 
 _symmetry_equiv_pos_as_xyz 
 'x, y, z' 
 '-x+1/2, -y, z+1/2' 
 '-x, y+1/2, -z+1/2' 
 'x+1/2, -y+1/2, -z' 
 '-x, -y, -z' 
 'x-1/2, y, -z-1/2' 
 'x, -y-1/2, z-1/2' 
 '-x-1/2, y-1/2, z' 
 
_cell_length_a    15.8554 
_cell_length_b    15.3988 
_cell_length_c    16.2292 
_cell_angle_alpha  90.000 
_cell_angle_beta   90.000 
_cell_angle_gamma  90.000 
 
_shelx_F_squared_multiplier     1.000 
 
loop_ 
 _refln_index_h 
 _refln_index_k 
 _refln_index_l 
 _refln_F_squared_calc 
 _refln_F_squared_meas 
 _refln_F_squared_sigma 
 _refln_observed_status 
   2   0   0     4508.59     5175.51     84.85 o 
   4   0   0    11014.05    11021.31    152.08 o 
   6   0   0     5561.67     6012.29     74.85 o 
   8   0   0    26633.49    30208.85    330.68 o 
  10   0   0      386.23      594.37     18.37 o 
  12   0   0      253.98      226.93     17.36 o 
  14   0   0     4288.37     3779.19     74.91 o 
  16   0   0     3412.28     3013.37     73.98 o 
  18   0   0      783.31      905.96     35.47 o 
  20   0   0      390.57      484.97     52.28 o 
  22   0   0      900.97     1154.58     58.51 o 
   2   1   0    17185.53    16503.73    516.43 o 
   4   1   0     2607.97     2348.09     25.63 o 
   6   1   0      542.42      549.77     10.25 o 
   8   1   0        1.64       -4.19      4.19 o 
  10   1   0      498.42      492.43     14.47 o 
  12   1   0      156.27      194.59     11.57 o 
  14   1   0       75.21       59.82     10.50 o 
  16   1   0        0.47       -6.87      9.88 o 
  18   1   0       20.19        1.85     11.22 o 
  20   1   0       19.15       23.12     16.60 o 
  22   1   0       32.85       34.51     24.51 o 
   0   2   0     1237.73      652.20     28.79 o 
   2   2   0      450.38      386.87      8.30 o 
   4   2   0      419.34      486.91     13.56 o 
   6   2   0     1844.71     1735.52     21.13 o 
   8   2   0     3335.78     3552.44     38.04 o 
  10   2   0      188.57      206.87     10.71 o 
  12   2   0        5.98        9.44      7.62 o 
  14   2   0      668.14      620.87     21.61 o 
  16   2   0       97.18      106.34     13.96 o 
  18   2   0       76.78       34.50     13.46 o 
  20   2   0      209.68      197.66     22.31 o 
  22   2   0       27.49       31.96     26.73 o 
   2   3   0     1119.40     1385.85     37.00 o 
   4   3   0     1801.55     1923.05     21.69 o 
   6   3   0       28.87       31.62      4.72 o 
   8   3   0      634.68      809.49     23.00 o 
  10   3   0        3.69        7.79      6.69 o 
  12   3   0      260.43      226.73     14.00 o 
  14   3   0      180.01      172.72     14.50 o 
  16   3   0     1181.61     1168.90     45.50 o 
  18   3   0       26.54       28.51     12.70 o 
  20   3   0      137.52      147.94     21.15 o 
  22   3   0      291.98      289.16     31.22 o 
   0   4   0   525161.75   506722.56   9284.69 o 
   2   4   0     2388.95     2228.49     39.18 o 
   4   4   0     1016.80      907.71     13.06 o 
   6   4   0     5541.99     5580.17     63.00 o 
   8   4   0     7530.00     8041.68     95.78 o 
  10   4   0      290.77      339.06     13.68 o 
  12   4   0      989.99      896.40     23.94 o 
  14   4   0      583.86      479.77     19.98 o 
  16   4   0      904.58      749.30     42.53 o 
  18   4   0      624.03      764.64     39.33 o 
  20   4   0      155.14      197.90     23.43 o 
   2   5   0     8599.95     9264.67    105.22 o 
   4   5   0       70.87       68.48      4.30 o 
   6   5   0     4353.44     4219.79     42.95 o 
   8   5   0      410.43      436.79     15.25 o 
  10   5   0        0.38       16.81      6.87 o 
  12   5   0      309.93      330.58     17.62 o 
  14   5   0      439.23      435.10     19.93 o 
  16   5   0      428.55      483.38     46.69 o 
  18   5   0        0.06      -12.53     21.58 o 
  20   5   0       17.91       -7.21     17.60 o 
   0   6   0    59623.89    60579.10    773.58 o 
   2   6   0      554.38      553.31     15.77 o 
   4   6   0      737.70      785.23     29.01 o 
   6   6   0      964.46      867.81     12.53 o 
   8   6   0     5622.47     5636.68     57.43 o 
  10   6   0     5656.33     5182.31     56.72 o 
  12   6   0      432.86      383.04     21.41 o 
  14   6   0      230.05      216.93     21.78 o 
  16   6   0       14.15       13.57     13.90 o 
  18   6   0       42.36       12.10     16.06 o 
  20   6   0      521.43      502.83     47.27 o 
   2   7   0      826.79      927.61     15.37 o 
   4   7   0      148.12      159.51     11.45 o 
   6   7   0      280.60      275.97     10.17 o 
   8   7   0     1726.00     1708.85     26.73 o 
  10   7   0       40.51       45.97      7.54 o 
  12   7   0     2797.23     2664.16     66.61 o 
  14   7   0      180.34      177.20     20.66 o 
  16   7   0      307.24      317.19     23.92 o 
  18   7   0        4.03       12.43     17.43 o 
  20   7   0      678.03      758.38     43.51 o 
   0   8   0     2032.02     2283.96     43.06 o 
   2   8   0     8658.02     8876.96     89.17 o 
   4   8   0      385.68      380.55     27.65 o 
   6   8   0      105.70      109.66     12.49 o 
   8   8   0       23.83       29.17     10.38 o 
  10   8   0      329.96      345.90     22.36 o 
  12   8   0     4053.71     3788.46    107.86 o 
  14   8   0       31.01       -2.19     14.37 o 
  16   8   0       51.28       31.33     15.23 o 
  18   8   0      301.86      360.27     41.10 o 
  20   8   0       36.10       33.68     19.92 o 
   2   9   0    14496.77    15387.76    148.05 o 
   4   9   0      789.69      674.12     27.68 o 
   6   9   0      745.93      762.81     24.81 o 
   8   9   0      578.51      594.26     34.31 o 
  10   9   0     1748.73     1624.49     40.93 o 
  12   9   0      274.35      259.28     23.57 o 
  14   9   0      243.05      206.96     32.38 o 
  16   9   0      150.39      159.69     27.75 o 
  18   9   0      664.33      753.00     52.24 o 
  20   9   0      137.78      140.13     34.60 o 
   0  10   0    25027.08    25734.30    340.51 o 
   2  10   0      108.69      130.56     10.45 o 
   4  10   0      217.97      217.83     15.73 o 
   6  10   0      373.45      332.53     20.01 o 
   8  10   0      354.85      395.02     25.02 o 
  10  10   0     3663.50     3460.13     66.84 o 
  12  10   0      389.14      343.94     34.23 o 
  14  10   0      343.07      331.66     27.88 o 
  16  10   0        4.69        3.89     21.12 o 
  18  10   0      174.40      151.39     30.65 o 
   2  11   0       19.92       -0.61      8.58 o 
   4  11   0      261.26      272.52     17.99 o 
   6  11   0      191.49      183.63     16.77 o 
   8  11   0      541.47      523.64     41.86 o 
  10  11   0      177.75      159.18     18.17 o 
  12  11   0     4635.69     4115.29     74.99 o 
  14  11   0      461.72      510.47     41.71 o 
  16  11   0       50.02       -4.45     19.96 o 
  18  11   0      142.33      161.51     26.12 o 
   0  12   0     2551.06     2590.28     52.95 o 
   2  12   0     4334.39     4269.93     65.60 o 
   4  12   0      895.11      826.71     41.76 o 
   6  12   0       97.89      117.50     15.53 o 
   8  12   0       45.12       15.27     11.44 o 
  10  12   0       12.92       -0.23     13.24 o 
  12  12   0      937.28      932.84     45.58 o 
  14  12   0       55.71       60.89     22.09 o 
  16  12   0      163.11      133.07     29.21 o 
  18  12   0       65.01       85.11     27.79 o 
   2  13   0     4546.72     4538.95     70.51 o 
   4  13   0       81.50       74.62     17.04 o 
   6  13   0       10.18       -1.29     11.12 o 
   8  13   0       86.03       93.89     15.73 o 
  10  13   0     1305.70     1359.38     40.96 o 
  12  13   0      621.11      632.72     40.60 o 
  14  13   0      488.45      539.58     43.90 o 
  16  13   0        0.70        4.82     21.15 o 
   0  14   0     1121.23     1012.21     59.74 o 
   2  14   0      108.80       78.07     38.12 o 
   4  14   0       60.85       77.16     15.64 o 
   6  14   0      113.04      128.80     18.22 o 
   8  14   0      467.39      460.87     26.29 o 
  10  14   0      747.77      821.27     33.47 o 
  12  14   0      372.23      393.63     37.89 o 
  14  14   0      250.40      271.88     35.67 o 
  16  14   0        5.81       35.08     25.73 o 
   2  15   0     1346.26     1322.52     47.65 o 
   4  15   0        0.01       -1.99     16.11 o 
   6  15   0      206.96      213.08     22.79 o 
   8  15   0     1729.32     1641.74     44.84 o 
  10  15   0      817.44      798.32     49.45 o 
  12  15   0     1384.36     1328.94     63.54 o 
  14  15   0      676.29      683.57     45.63 o 
  16  15   0       12.94       -9.76     23.50 o 
   0  16   0     1260.02     1321.14     68.88 o 
   2  16   0      780.71      699.37     58.13 o 
   4  16   0      935.05     1041.35     58.53 o 
   6  16   0       33.89       51.68     36.55 o 
   8  16   0       13.27       22.51     14.61 o 
  10  16   0      331.71      309.23     77.90 o 
  12  16   0        4.22      -15.72     36.51 o 
  14  16   0      109.85       33.51     25.68 o 
   2  17   0     1655.09     1498.50     53.93 o 
   4  17   0        6.76      -10.02     27.16 o 
   6  17   0       13.19       21.23     18.42 o 
   8  17   0       57.36       41.22     31.40 o 
  10  17   0      121.51      136.57     29.06 o 
  12  17   0      469.79      436.59     42.67 o 
   0  18   0      326.91      332.82     47.81 o 
   2  18   0      371.38      361.99     83.61 o 
   4  18   0       37.46       65.70     31.46 o 
   6  18   0      398.05      426.91     42.59 o 
   8  18   0      463.32      452.30     59.77 o 
  10  18   0        6.63       44.17     35.10 o 
  12  18   0      188.08      113.88     44.49 o 
   2  19   0      896.32      968.18     48.35 o 
   4  19   0       18.70       59.94     21.73 o 
   6  19   0       28.68       62.25     34.43 o 
   8  19   0       69.47       77.97     37.46 o 
  10  19   0     1215.44     1015.58     78.64 o 
   0  20   0      743.48      796.70     64.58 o 
   2  20   0       46.09       34.38     43.01 o 
   4  20   0       63.54       72.56     47.91 o 
   6  20   0      337.71      303.44     53.48 o 
   8  20   0        1.44       22.31     33.78 o 
   2  21   0      500.09      506.48     73.51 o 
   4  21   0      281.26      243.78     50.26 o 
   1   1   1     5402.22     5487.22    173.18 o 
   2   1   1     3528.33     3211.23     27.57 o 
   3   1   1      209.11      279.28      6.66 o 
   4   1   1       56.82       78.66      3.81 o 
   5   1   1       72.46      122.45      4.15 o 
   6   1   1      463.59      484.21      7.22 o 
   7   1   1     2487.61     2586.81     19.52 o 
   8   1   1        2.90        7.14      3.53 o 
   9   1   1      261.76      304.51      7.21 o 
  10   1   1     2724.86     2789.90     22.24 o 
  11   1   1      316.15      280.58      8.46 o 
  12   1   1      318.54      335.87      9.42 o 
  13   1   1       20.00       23.84      5.64 o 
  14   1   1      469.76      467.47     12.70 o 
  15   1   1       87.13       80.60      8.26 o 
  16   1   1       94.56       68.11      8.41 o 
  17   1   1       71.63       60.19      8.90 o 
  18   1   1       11.91        3.19      8.18 o 
  19   1   1       62.57       80.26     10.78 o 
  20   1   1      155.99      144.35     13.49 o 
  21   1   1      125.79      132.71     15.19 o 
  22   1   1      416.98      493.41     29.61 o 
   0   2   1      469.75      584.68     11.93 o 
   1   2   1     5402.98     5451.33     46.19 o 
   2   2   1     3657.05     3320.10     30.79 o 
   3   2   1     5700.35     6105.41     61.16 o 
   4   2   1    11444.24    10784.59     78.72 o 
   5   2   1     2344.30     2247.09     19.21 o 
   6   2   1     3335.08     3617.19     27.29 o 
   7   2   1      557.46      493.61     13.42 o 
   8   2   1    17156.22    17277.21    115.85 o 
   9   2   1      745.54      861.86     11.81 o 
  10   2   1       16.41       23.81      4.22 o 
  11   2   1      840.63      799.62     12.45 o 
  12   2   1     1005.02      932.39     14.69 o 
  13   2   1     3873.80     3682.14     33.58 o 
  14   2   1     1079.69     1067.02     19.48 o 
  15   2   1     1361.91     1337.80     21.54 o 
  16   2   1      282.19      312.42     13.49 o 
  17   2   1       40.38       19.62      7.90 o 
  18   2   1        1.03       -7.53      7.53 o 
  19   2   1        3.28       -1.17      8.54 o 
  20   2   1       77.14       64.64     11.97 o 
  21   2   1     1351.44     1678.30     39.06 o 
  22   2   1       48.31       43.63     18.33 o 
   1   3   1     2648.09     2878.77     36.77 o 
   2   3   1      694.86      475.85      9.04 o 
   3   3   1      217.62      180.35      4.74 o 
   4   3   1     1743.99     1892.58     17.84 o 
   5   3   1      399.23      386.91      8.32 o 
   6   3   1       71.62       68.37      4.18 o 
   7   3   1     1138.39     1239.23     15.78 o 
   8   3   1     2440.85     2532.28     23.00 o 
   9   3   1       93.80      100.73      5.92 o 
  10   3   1      633.45      641.17     11.59 o 
  11   3   1      298.51      292.41     10.18 o 
  12   3   1      264.03      254.79      9.90 o 
  13   3   1      457.08      447.27     12.76 o 
  14   3   1      198.27      201.98     10.17 o 
  15   3   1       32.42       11.24      7.42 o 
  16   3   1        0.48        5.47      7.33 o 
  17   3   1       43.41       56.14      8.79 o 
  18   3   1       32.31       37.27      9.26 o 
  19   3   1       68.33       93.56     12.92 o 
  20   3   1       90.96      125.72     15.66 o 
  21   3   1      122.88      149.50     16.93 o 
  22   3   1      208.11      229.39     18.80 o 
   0   4   1    23846.08    24415.40    254.67 o 
   1   4   1    61916.23    63896.18    437.99 o 
   2   4   1     7666.40     7883.26     63.22 o 
   3   4   1      952.54      871.28     11.88 o 
   4   4   1      501.15      423.89      6.33 o 
   5   4   1     1265.62     1120.00     11.19 o 
   6   4   1     1154.97     1076.98     12.38 o 
   7   4   1     4157.84     4469.82     33.48 o 
   8   4   1      457.52      503.84     16.39 o 
   9   4   1      868.82      919.20     13.98 o 
  10   4   1       65.72       79.04      6.15 o 
  11   4   1      919.54      926.57     15.16 o 
  12   4   1       85.18       60.01      6.73 o 
  13   4   1     2055.73     1863.40     22.58 o 
  14   4   1      111.16      110.11      9.16 o 
  15   4   1      482.41      396.42     14.10 o 
  16   4   1        0.42        6.95      7.41 o 
  17   4   1       81.13       53.87     10.77 o 
  18   4   1       33.42       36.99     11.20 o 
  19   4   1      107.98      151.42     15.65 o 
  20   4   1      184.10      198.77     17.72 o 
  21   4   1      559.18      629.78     26.99 o 
   1   5   1    24516.13    26800.73    176.34 o 
   2   5   1      864.28      903.41     14.66 o 
   3   5   1      376.35      370.00      7.68 o 
   4   5   1        9.46        0.60      3.50 o 
   5   5   1       87.88      104.79      4.06 o 
   6   5   1       77.35       75.80      4.78 o 
   7   5   1      966.44     1079.70     12.39 o 
   8   5   1      181.52      211.26      6.77 o 
   9   5   1     1693.30     1679.28     19.35 o 
  10   5   1      397.29      455.90     12.48 o 
  11   5   1      694.78      681.65     15.21 o 
  12   5   1       82.62       91.62      7.87 o 
  13   5   1      213.93      210.24     10.34 o 
  14   5   1      607.55      584.78     17.99 o 
  15   5   1       31.16       28.15      8.40 o 
  16   5   1       11.24       -1.61      8.94 o 
  17   5   1        9.90       18.28      9.77 o 
  18   5   1      135.48      135.11     14.36 o 
  19   5   1       62.10       74.01     13.77 o 
  20   5   1       29.63       14.24     12.98 o 
  21   5   1       33.96       55.77     15.43 o 
   0   6   1     8810.32     9886.90     95.70 o 
   1   6   1      802.59      865.30     10.90 o 
   2   6   1        0.10       -2.90      2.90 o 
   3   6   1      465.92      485.80      8.87 o 
   4   6   1      350.91      338.85     11.56 o 
   5   6   1       66.75       54.86      4.54 o 
   6   6   1        2.30       -0.67      2.62 o 
   7   6   1        7.95        3.98      3.04 o 
   8   6   1      277.35      332.86     12.11 o 
   9   6   1     1147.92     1256.24     17.66 o 
  10   6   1      726.67      750.82     15.85 o 
  11   6   1      282.46      298.48      9.81 o 
  12   6   1     1742.56     1689.08     22.49 o 
  13   6   1     1756.22     1684.00     30.59 o 
  14   6   1      489.41      441.85     17.98 o 
  15   6   1      439.47      416.10     17.39 o 
  16   6   1       31.55       29.79     10.13 o 
  17   6   1       16.46       -9.25     10.23 o 
  18   6   1      228.27      220.33     17.33 o 
  19   6   1        6.75       -4.24     11.64 o 
  20   6   1        7.09       -5.69     13.29 o 
  21   6   1      232.84      267.91     21.57 o 
   1   7   1     4613.43     4858.68     41.93 o 
   2   7   1       28.95       14.64      3.53 o 
   3   7   1     2767.14     2771.76     26.73 o 
   4   7   1       96.71      141.00      8.03 o 
   5   7   1      183.07      160.81      6.29 o 
   6   7   1        8.82       13.44      4.08 o 
   7   7   1      409.68      354.66      8.14 o 
   8   7   1     2087.01     2248.22     20.56 o 
   9   7   1     1002.69      989.41     13.51 o 
  10   7   1      414.14      360.70     14.12 o 
  11   7   1      383.57      374.72     20.93 o 
  12   7   1        0.64       -4.03      8.79 o 
  13   7   1      668.10      625.93     20.97 o 
  14   7   1       75.59       56.20     11.46 o 
  15   7   1      205.13      198.65     14.44 o 
  16   7   1       69.77      100.64     13.05 o 
  17   7   1        0.86       -3.80     10.40 o 
  18   7   1       79.32       80.08     13.58 o 
  19   7   1       74.09       47.97     13.77 o 
  20   7   1       26.09       25.08     14.56 o 
  21   7   1       50.07       37.23     19.76 o 
   0   8   1       43.39       59.34      6.88 o 
   1   8   1     9858.22    10465.80     73.20 o 
   2   8   1     8090.58     8567.75     66.65 o 
   3   8   1      254.80      250.03      8.44 o 
   4   8   1     3971.78     4146.63     42.48 o 
   5   8   1     2778.00     2609.79     28.05 o 
   6   8   1      637.96      588.01     12.67 o 
   7   8   1     2047.36     2074.89     25.77 o 
   8   8   1      292.71      210.18     11.80 o 
   9   8   1      116.18      113.02     10.29 o 
  10   8   1      108.37      104.05     10.79 o 
  11   8   1      274.87      262.69     15.14 o 
  12   8   1      661.71      582.75     19.92 o 
  13   8   1      289.25      283.40     16.55 o 
  14   8   1        4.48       -7.50      9.92 o 
  15   8   1       59.57       59.96     13.43 o 
  16   8   1      381.45      393.51     21.36 o 
  17   8   1       48.46       42.48     12.38 o 
  18   8   1        3.33       -4.08     12.22 o 
  19   8   1       11.88        4.06     12.89 o 
  20   8   1       64.49       90.71     16.35 o 
   1   9   1     9220.46    10117.33     76.49 o 
   2   9   1      569.49      626.00     13.12 o 
   3   9   1      105.14      122.96      5.79 o 
   4   9   1     1331.92     1256.00     20.89 o 
   5   9   1       16.41       15.27      4.89 o 
   6   9   1      395.59      407.71     13.70 o 
   7   9   1      507.35      480.19     14.99 o 
   8   9   1        5.36        2.08      6.68 o 
   9   9   1     1313.02     1321.30     32.52 o 
  10   9   1       15.08       12.11      8.44 o 
  11   9   1       15.68        8.69      8.99 o 
  12   9   1      580.16      541.47     20.32 o 
  13   9   1      207.12      206.58     15.49 o 
  14   9   1        3.93       -1.83     11.34 o 
  15   9   1        1.39        0.80     11.48 o 
  16   9   1        2.07       -3.01     11.10 o 
  17   9   1       41.85       38.88     13.51 o 
  18   9   1       78.13       98.70     15.63 o 
  19   9   1        0.00      -12.63     12.63 o 
  20   9   1        7.05        6.87     16.54 o 
   0  10   1      103.19      154.20     10.74 o 
   1  10   1     5060.17     5302.26     45.91 o 
   2  10   1       97.64      126.31     11.06 o 
   3  10   1      100.13      144.71      9.16 o 
   4  10   1       27.18       33.57      7.55 o 
   5  10   1        2.16       -5.49      5.49 o 
   6  10   1       57.24       62.77      8.19 o 
   7  10   1      534.40      558.02     16.70 o 
   8  10   1      944.36      853.53     20.57 o 
   9  10   1     1611.70     1647.75     28.69 o 
  10  10   1        3.97        5.51      8.58 o 
  11  10   1      174.14      181.09     16.41 o 
  12  10   1       57.94       64.02     12.09 o 
  13  10   1        5.35       15.11     11.70 o 
  14  10   1      948.74      857.14     27.81 o 
  15  10   1      156.06      151.49     17.35 o 
  16  10   1        0.02        4.74     12.62 o 
  17  10   1        0.67        5.74     13.24 o 
  18  10   1       86.18       86.16     16.09 o 
  19  10   1       80.57       73.63     16.38 o 
   1  11   1      586.23      607.64     11.25 o 
   2  11   1      381.69      408.94     13.31 o 
   3  11   1      259.55      274.89     12.50 o 
   4  11   1     1085.34      989.48     20.28 o 
   5  11   1       17.33       16.86      6.81 o 
   6  11   1       18.58       22.34      7.51 o 
   7  11   1      931.93      906.29     21.07 o 
   8  11   1       47.47       26.06      8.76 o 
   9  11   1      547.35      494.88     17.96 o 
  10  11   1      316.98      331.76     16.83 o 
  11  11   1       98.45      119.08     13.55 o 
  12  11   1      646.41      635.57     29.12 o 
  13  11   1      425.35      426.58     22.86 o 
  14  11   1      358.65      371.15     22.64 o 
  15  11   1       93.45       75.40     26.05 o 
  16  11   1       47.66       42.48     17.30 o 
  17  11   1        8.75        0.84     13.17 o 
  18  11   1        0.34        1.83     13.94 o 
  19  11   1        6.01       -1.48     13.51 o 
   0  12   1     1112.15     1131.46     28.10 o 
   1  12   1      170.68      184.44     11.26 o 
   2  12   1     2329.92     2255.15     32.17 o 
   3  12   1      868.00      818.47     18.83 o 
   4  12   1     1151.99     1120.91     22.27 o 
   5  12   1      980.28      963.76     21.32 o 
   6  12   1      322.88      294.79     14.73 o 
   7  12   1      502.97      490.24     17.16 o 
   8  12   1      102.19      126.36     11.20 o 
   9  12   1       17.04       21.38      9.70 o 
  10  12   1      369.39      393.10     18.17 o 
  11  12   1       54.87       44.90     12.42 o 
  12  12   1       34.58       45.72     16.53 o 
  13  12   1      108.61      117.90     15.71 o 
  14  12   1       13.87       19.19     13.88 o 
  15  12   1       14.75        9.73     18.94 o 
  16  12   1      129.10       97.47     19.84 o 
  17  12   1       46.01       22.69     15.93 o 
  18  12   1        5.27       14.80     14.48 o 
   1  13   1     2579.75     2681.00     45.89 o 
   2  13   1      291.79      310.19     13.69 o 
   3  13   1      660.54      644.52     19.69 o 
   4  13   1     2789.99     2592.73     35.76 o 
   5  13   1       18.93       24.06     10.25 o 
   6  13   1      162.85      185.54     16.52 o 
   7  13   1      627.66      591.46     27.59 o 
   8  13   1     1009.01      942.39     25.89 o 
   9  13   1       18.14        5.12     10.05 o 
  10  13   1       81.39       72.56     13.31 o 
  11  13   1      492.26      465.08     22.96 o 
  12  13   1     1317.47     1349.90     34.41 o 
  13  13   1        1.10       19.15     12.84 o 
  14  13   1        0.21       23.28     15.15 o 
  15  13   1       81.45       83.18     18.30 o 
  16  13   1        1.54      -12.83     14.67 o 
  17  13   1      196.96      194.10     29.97 o 
   0  14   1      122.04       90.11     29.57 o 
   1  14   1     3801.41     3881.16     59.21 o 
   2  14   1      193.86      201.24     16.94 o 
   3  14   1      266.70      275.09     17.92 o 
   4  14   1      444.03      426.26     16.54 o 
   5  14   1        0.43       -7.44      7.44 o 
   6  14   1      402.12      318.63     19.03 o 
   7  14   1      591.56      568.81     19.07 o 
   8  14   1      509.08      470.83     19.56 o 
   9  14   1      703.21      626.62     23.53 o 
  10  14   1       53.90       77.98     13.69 o 
  11  14   1      455.67      415.27     23.39 o 
  12  14   1      167.77      167.01     17.08 o 
  13  14   1      443.57      438.87     28.66 o 
  14  14   1      272.30      296.75     25.11 o 
  15  14   1       22.44       31.08     16.55 o 
  16  14   1        9.07       -1.03     16.51 o 
  17  14   1       29.23       -0.59     20.25 o 
   1  15   1        2.13       18.85     11.52 o 
   2  15   1        7.28       -3.31     15.18 o 
   3  15   1       38.90       61.60     17.96 o 
   4  15   1       12.64        5.15     11.48 o 
   5  15   1       32.63       40.38     10.93 o 
   6  15   1      196.48      243.52     14.92 o 
   7  15   1       66.89       66.62     11.19 o 
   8  15   1       15.09      -10.60     10.60 o 
   9  15   1        3.72       -1.18     10.90 o 
  10  15   1       15.99       30.17     12.74 o 
  11  15   1      667.18      691.28     26.48 o 
  12  15   1      276.10      256.53     23.73 o 
  13  15   1      526.18      520.08     31.54 o 
  14  15   1      288.58      255.57     27.67 o 
  15  15   1       78.17       75.06     19.25 o 
  16  15   1      113.66      115.96     22.16 o 
   0  16   1     1040.21     1112.69     46.31 o 
   1  16   1        3.25       13.09     12.08 o 
   2  16   1       10.78       35.24     15.57 o 
   3  16   1      624.68      607.83     26.06 o 
   4  16   1       11.87       35.08     12.58 o 
   5  16   1       93.57      101.54     19.44 o 
   6  16   1        4.37       24.82     12.22 o 
   7  16   1      188.28      194.25     19.07 o 
   8  16   1        2.46        0.05     11.08 o 
   9  16   1      150.98      154.28     16.77 o 
  10  16   1       99.90      118.94     16.06 o 
  11  16   1       54.77       76.65     19.72 o 
  12  16   1       69.15       66.51     17.56 o 
  13  16   1       12.60       32.24     15.92 o 
  14  16   1        0.33      -13.91     15.17 o 
  15  16   1        4.16       10.22     23.25 o 
   1  17   1      584.30      598.71     26.19 o 
   2  17   1      241.21      240.27     20.57 o 
   3  17   1      688.10      597.80     26.46 o 
   4  17   1      112.30      143.18     16.92 o 
   5  17   1        9.81       37.83     16.15 o 
   6  17   1       83.33      101.85     15.75 o 
   7  17   1      127.88       64.62     21.24 o 
   8  17   1        3.04       28.36     16.26 o 
   9  17   1        0.01       20.65     22.44 o 
  10  17   1      134.46      128.44     22.60 o 
  11  17   1      854.75      819.33     35.15 o 
  12  17   1       75.67       92.03     22.71 o 
  13  17   1        6.58       -6.63     15.65 o 
   0  18   1       59.17       40.98     20.96 o 
   1  18   1      385.24      348.48     24.08 o 
   2  18   1       92.65      111.77     17.01 o 
   3  18   1      306.88      280.26     22.29 o 
   4  18   1       97.55       90.94     16.51 o 
   5  18   1        5.00       35.84     20.23 o 
   6  18   1       34.44       63.30     18.71 o 
   7  18   1        5.46       -1.29     23.08 o 
   8  18   1      215.87      246.19     26.51 o 
   9  18   1      112.92       97.36     27.84 o 
  10  18   1      310.90      387.40     41.45 o 
  11  18   1       87.53       15.23     44.19 o 
  12  18   1      150.80      172.49     41.33 o 
   1  19   1       48.51       59.95     15.75 o 
   2  19   1      182.94      176.42     19.44 o 
   3  19   1       16.56       38.00     14.43 o 
   4  19   1        8.76        8.10     13.66 o 
   5  19   1      220.14      219.96     25.50 o 
   6  19   1       27.35       39.74     23.95 o 
   7  19   1       14.95       22.39     17.46 o 
   8  19   1       62.56       70.17     26.96 o 
   9  19   1       51.78       76.72     28.36 o 
  10  19   1       82.06      110.15     31.21 o 
   0  20   1        2.11       18.96     34.25 o 
   1  20   1        9.75       17.41     15.29 o 
   2  20   1       69.16       94.77     17.14 o 
   3  20   1       56.63       45.35     18.76 o 
   4  20   1      483.60      512.44     35.39 o 
   5  20   1        0.02        7.72     18.44 o 
   6  20   1       49.37       10.85     23.71 o 
   7  20   1       17.38        9.74     23.82 o 
   8  20   1        0.08       -7.95     23.32 o 
   1  21   1       95.93      141.02     19.56 o 
   2  21   1      137.64      153.77     23.37 o 
   3  21   1      273.73      239.02     27.82 o 
   4  21   1       92.48      154.31     23.44 o 
   5  21   1       26.93       24.99     24.25 o 
   0   0   2    39679.68    40753.20    753.14 o 
   1   0   2      643.16      582.69     10.78 o 
   2   0   2      247.00      218.79      8.89 o 
   3   0   2     7469.84     7747.68     88.20 o 
   4   0   2        5.35       -0.14      3.49 o 
   5   0   2     5122.50     5385.17     47.28 o 
   6   0   2     7879.01     7672.20     79.87 o 
   7   0   2      143.98      169.57     11.53 o 
   8   0   2    15049.94    16890.37    125.07 o 
   9   0   2      558.23      625.50     19.04 o 
  10   0   2       19.79       34.46      5.96 o 
  11   0   2     7507.70     7308.65     76.19 o 
  12   0   2     3932.46     3826.21     41.60 o 
  13   0   2     1060.10     1132.99     28.98 o 
  14   0   2      723.11      585.45     18.05 o 
  15   0   2       29.04       29.64      9.01 o 
  16   0   2      238.22      272.09     16.27 o 
  17   0   2        2.89        4.87     10.53 o 
  18   0   2       42.59       44.76     12.98 o 
  19   0   2      101.40       48.62     16.68 o 
  20   0   2     1791.51     2210.45     51.61 o 
  21   0   2       42.71       28.85     21.03 o 
  22   0   2     1057.36     1334.04     51.09 o 
   1   1   2     2686.00     2684.02     23.40 o 
   2   1   2    12836.25    12658.10    104.83 o 
   3   1   2      135.43      160.37      6.65 o 
   4   1   2     3386.05     3218.48     37.14 o 
   5   1   2     1189.41     1164.95     12.42 o 
   6   1   2       36.27       81.96      4.07 o 
   7   1   2    16380.79    16947.61     94.76 o 
   8   1   2       69.21       58.21      4.37 o 
   9   1   2      357.71      331.74     10.03 o 
  10   1   2       24.67        8.53      3.72 o 
  11   1   2      372.19      411.00      9.28 o 
  12   1   2       38.14       38.69      5.37 o 
  13   1   2     2554.26     2478.59     24.28 o 
  14   1   2     2138.08     2019.32     22.58 o 
  15   1   2     1053.53      970.70     16.55 o 
  16   1   2      102.42      126.80      9.58 o 
  17   1   2       14.10        7.04      8.12 o 
  18   1   2       45.20       40.82      9.25 o 
  19   1   2      473.38      482.58     18.85 o 
  20   1   2       29.74       22.78     11.44 o 
  21   1   2        9.49      -11.78     13.67 o 
  22   1   2       47.98       66.20     23.35 o 
   0   2   2     7372.07     7447.40     70.61 o 
   1   2   2       68.38       67.80      3.60 o 
   2   2   2     1789.18     1842.55     19.89 o 
   3   2   2     1444.12     1392.45     13.00 o 
   4   2   2        2.93        9.78      3.61 o 
   5   2   2      586.60      581.26      9.62 o 
   6   2   2      450.27      511.83      7.76 o 
   7   2   2      635.84      678.38      9.50 o 
   8   2   2      473.92      516.74     10.79 o 
   9   2   2       13.40       14.50      3.72 o 
  10   2   2      351.46      305.74      8.34 o 
  11   2   2       29.93       13.98      4.59 o 
  12   2   2       45.39       49.62      5.76 o 
  13   2   2        9.80        9.70      5.95 o 
  14   2   2     1065.28      983.49     16.96 o 
  15   2   2        9.23        5.46      6.91 o 
  16   2   2       68.53       47.33      9.13 o 
  17   2   2       73.02       61.61      9.15 o 
  18   2   2       73.81      100.02     10.78 o 
  19   2   2        4.97        3.81      9.02 o 
  20   2   2        1.81       -8.84     10.25 o 
  21   2   2       19.89       -4.85     14.13 o 
  22   2   2        7.16      -14.31     14.31 o 
   1   3   2     3678.78     3600.49     30.98 o 
   2   3   2    32120.35    31872.69    239.00 o 
   3   3   2      118.75      128.30      4.84 o 
   4   3   2      340.30      316.97      7.06 o 
   5   3   2      929.83      990.06     11.29 o 
   6   3   2       90.20      119.38      4.89 o 
   7   3   2    11666.14    11667.71     82.56 o 
   8   3   2     2203.26     2135.48     23.92 o 
   9   3   2       12.74       17.71      4.87 o 
  10   3   2     2302.57     2423.77     23.30 o 
  11   3   2      712.21      730.02     13.25 o 
  12   3   2      786.93      779.53     14.36 o 
  13   3   2     2725.83     2600.07     26.21 o 
  14   3   2      681.09      697.53     14.67 o 
  15   3   2     1139.34      966.53     17.77 o 
  16   3   2      177.74      174.48     10.41 o 
  17   3   2        5.98        5.00      7.91 o 
  18   3   2       21.20       27.33      9.42 o 
  19   3   2      377.17      364.78     19.94 o 
  20   3   2      377.80      444.47     22.33 o 
  21   3   2       33.90        6.31     12.81 o 
  22   3   2       22.20       -7.02     22.96 o 
   0   4   2    39945.63    42648.65    351.28 o 
   1   4   2     1599.50     1649.92     14.24 o 
   2   4   2     1915.55     1951.43     17.70 o 
   3   4   2     4322.20     4321.64     37.88 o 
   4   4   2     1440.03     1402.74     14.17 o 
   5   4   2      740.80      775.46      9.86 o 
   6   4   2       68.13       56.99      4.06 o 
   7   4   2      826.51      784.71     10.82 o 
   8   4   2     4032.99     4432.00     32.64 o 
   9   4   2      910.62      948.60     14.44 o 
  10   4   2      306.71      287.17      9.08 o 
  11   4   2      744.43      776.95     16.59 o 
  12   4   2        5.20        8.21      5.53 o 
  13   4   2      653.76      680.33     14.70 o 
  14   4   2      174.80      163.37      9.64 o 
  15   4   2      536.97      521.69     14.33 o 
  16   4   2       21.21       18.48      7.69 o 
  17   4   2        7.90        5.21     10.10 o 
  18   4   2        1.74       19.07     11.03 o 
  19   4   2        0.91       -7.54     10.86 o 
  20   4   2      195.07      216.27     17.97 o 
  21   4   2       15.16        0.82     13.09 o 
   1   5   2       93.49       91.26      3.93 o 
   2   5   2      748.34      805.74     10.22 o 
   3   5   2      130.48      134.76      6.11 o 
   4   5   2     1032.75     1029.97     11.64 o 
   5   5   2     1179.96     1153.53     12.48 o 
   6   5   2      415.28      458.20      7.94 o 
   7   5   2     2053.73     2180.59     19.15 o 
   8   5   2       20.11       19.90      3.83 o 
   9   5   2        0.60        4.94      4.03 o 
  10   5   2        1.97        2.99      4.40 o 
  11   5   2        0.05        5.89      4.49 o 
  12   5   2        0.16        3.57      5.22 o 
  13   5   2       77.51       74.45      7.84 o 
  14   5   2       70.43       59.28      7.47 o 
  15   5   2      580.67      591.79     16.39 o 
  16   5   2       20.48       31.71     10.29 o 
  17   5   2       96.83       72.18     12.35 o 
  18   5   2      231.96      273.70     18.10 o 
  19   5   2      255.11      298.33     19.42 o 
  20   5   2      113.94      128.28     17.13 o 
  21   5   2        0.02       -7.68     12.81 o 
   0   6   2     3980.64     4366.45     53.13 o 
   1   6   2     2502.14     2529.71     24.17 o 
   2   6   2     2963.61     2931.78     23.23 o 
   3   6   2      493.24      460.87      9.00 o 
   4   6   2     2711.29     2709.76     25.12 o 
   5   6   2      730.54      787.38     11.83 o 
   6   6   2      141.76      135.82      5.39 o 
   7   6   2      874.54      919.40     11.60 o 
   8   6   2      418.92      386.91      9.74 o 
   9   6   2       46.02       61.48      5.11 o 
  10   6   2      174.64      206.14      8.03 o 
  11   6   2      409.52      405.64     10.84 o 
  12   6   2     2255.36     2112.48     30.12 o 
  13   6   2      334.07      319.25     12.98 o 
  14   6   2     1808.88     1659.98     29.15 o 
  15   6   2      268.22      232.32     16.60 o 
  16   6   2       35.81       29.76     10.99 o 
  17   6   2      100.05       77.03     12.92 o 
  18   6   2       90.99      111.14     13.95 o 
  19   6   2        0.30       -6.29     11.27 o 
  20   6   2      203.04      235.76     18.95 o 
  21   6   2        1.65       -6.31     12.84 o 
   1   7   2      608.21      651.24     27.32 o 
   2   7   2     6489.64     6574.28     48.22 o 
   3   7   2      204.78      192.32      6.82 o 
   4   7   2       39.50       56.27      6.51 o 
   5   7   2     1072.45     1160.29     14.45 o 
   6   7   2       52.33       48.03      4.96 o 
   7   7   2      906.37      847.95     11.76 o 
   8   7   2       82.80      112.70      5.96 o 
   9   7   2      183.32      204.72      7.42 o 
  10   7   2      306.99      345.46     11.07 o 
  11   7   2      816.67      798.35     18.51 o 
  12   7   2      215.42      207.96     14.21 o 
  13   7   2     1121.15     1087.05     25.46 o 
  14   7   2      868.34      860.91     24.55 o 
  15   7   2      660.81      597.46     22.48 o 
  16   7   2      335.89      337.29     19.83 o 
  17   7   2       14.21      -10.22     10.22 o 
  18   7   2      107.76       80.68     13.82 o 
  19   7   2      108.32      113.14     15.61 o 
  20   7   2      386.62      447.30     23.73 o 
  21   7   2        8.11       -2.85     14.00 o 
   0   8   2     7406.72     7851.32     91.66 o 
   1   8   2      401.99      431.75      8.76 o 
   2   8   2     4769.11     4813.48     41.71 o 
   3   8   2       69.74       53.92      6.23 o 
   4   8   2      707.99      609.48     12.61 o 
   5   8   2      264.91      305.55     12.54 o 
   6   8   2       39.25       31.53      6.90 o 
   7   8   2       63.61       69.70      6.25 o 
   8   8   2      202.62      218.30      9.22 o 
   9   8   2      147.21      169.26     11.41 o 
  10   8   2      177.44      152.75     13.25 o 
  11   8   2      647.80      565.25     19.03 o 
  12   8   2      957.28      935.61     23.60 o 
  13   8   2        4.22       -2.36     10.28 o 
  14   8   2      231.72      219.94     17.53 o 
  15   8   2      570.15      594.87     23.17 o 
  16   8   2       29.38        8.28     10.99 o 
  17   8   2       87.22       99.01     15.07 o 
  18   8   2       49.34       49.45     12.91 o 
  19   8   2      121.37      123.56     15.73 o 
  20   8   2      102.38       89.84     16.25 o 
   1   9   2      371.11      342.77     13.04 o 
   2   9   2      849.87      963.97     32.42 o 
   3   9   2      795.95      797.79     20.71 o 
   4   9   2     1388.83     1514.47     19.38 o 
   5   9   2       24.12       18.65      6.06 o 
   6   9   2      259.46      239.06     10.35 o 
   7   9   2      500.55      453.99     18.03 o 
   8   9   2       60.97       61.26     10.61 o 
   9   9   2       11.30       15.72      7.77 o 
  10   9   2     1789.99     1718.76     29.43 o 
  11   9   2      515.17      472.10     18.53 o 
  12   9   2      327.71      330.92     19.62 o 
  13   9   2        0.61       -8.75     10.37 o 
  14   9   2      324.94      323.75     20.63 o 
  15   9   2       18.57        9.89     10.86 o 
  16   9   2        2.76       12.93     11.86 o 
  17   9   2        0.00       -3.34     11.89 o 
  18   9   2        8.36        8.85     12.35 o 
  19   9   2        5.71        0.38     12.87 o 
  20   9   2       62.55       26.27     14.80 o 
   0  10   2     2311.09     2443.94     45.75 o 
   1  10   2     2149.97     2068.18     22.75 o 
   2  10   2      520.63      481.53     12.60 o 
   3  10   2      520.57      504.96     11.40 o 
   4  10   2      195.18      193.51     10.68 o 
   5  10   2      623.47      652.96     16.47 o 
   6  10   2       33.16       41.86      9.02 o 
   7  10   2      854.26      840.96     19.85 o 
   8  10   2       86.71      101.72     10.01 o 
   9  10   2      150.32      171.16     13.49 o 
  10  10   2      505.68      504.68     18.03 o 
  11  10   2      564.20      551.81     21.99 o 
  12  10   2     3073.71     2816.85     47.25 o 
  13  10   2      496.71      474.83     23.89 o 
  14  10   2      162.54      191.69     17.41 o 
  15  10   2      830.93      753.85     27.74 o 
  16  10   2       55.67       45.66     13.49 o 
  17  10   2       72.66       77.86     14.70 o 
  18  10   2       22.82       30.07     14.70 o 
  19  10   2        2.63       10.38     13.64 o 
   1  11   2     1083.46     1120.50     15.65 o 
   2  11   2      340.28      294.41     10.07 o 
   3  11   2     1765.09     1711.50     26.13 o 
   4  11   2     1325.66     1240.32     22.63 o 
   5  11   2     1043.09     1040.07     21.26 o 
   6  11   2       52.05       64.41      9.90 o 
   7  11   2      473.03      447.75     16.17 o 
   8  11   2      200.86      209.91     14.53 o 
   9  11   2      272.87      300.56     15.47 o 
  10  11   2      719.98      666.78     23.04 o 
  11  11   2     1936.55     1767.59     36.84 o 
  12  11   2      380.92      428.94     23.00 o 
  13  11   2        6.68       -2.21     11.58 o 
  14  11   2      557.91      508.81     42.75 o 
  15  11   2      300.79      319.84     22.22 o 
  16  11   2       54.33       48.31     14.90 o 
  17  11   2        0.35      -12.67     12.67 o 
  18  11   2        2.08       45.47     15.34 o 
  19  11   2      125.61      163.27     18.76 o 
   0  12   2     2693.94     2590.07     57.13 o 
   1  12   2      161.18      175.07     11.12 o 
   2  12   2      440.43      489.62     21.36 o 
   3  12   2     1443.16     1458.61     24.85 o 
   4  12   2        5.79       -1.25      7.58 o 
   5  12   2        0.31       -6.88      6.88 o 
   6  12   2      509.44      462.40     16.51 o 
   7  12   2       43.13       45.57      8.85 o 
   8  12   2       47.14       92.69     10.65 o 
   9  12   2        4.15       -6.54      9.47 o 
  10  12   2      391.11      359.80     20.37 o 
  11  12   2      685.24      682.20     25.15 o 
  12  12   2       37.85       40.43     13.09 o 
  13  12   2      134.03      104.10     15.56 o 
  14  12   2       53.66       39.56     13.49 o 
  15  12   2       44.46       68.02     15.08 o 
  16  12   2       11.63        0.65     15.56 o 
  17  12   2       39.03       28.85     14.87 o 
  18  12   2       28.92       17.06     14.86 o 
   1  13   2      454.81      454.88     17.30 o 
   2  13   2     1362.00     1407.28     24.47 o 
   3  13   2       29.11       37.91      8.34 o 
   4  13   2      171.07      182.10     12.36 o 
   5  13   2      193.24      217.08     13.07 o 
   6  13   2      521.27      497.40     18.04 o 
   7  13   2      340.73      339.61     16.31 o 
   8  13   2       13.66       -1.28     10.07 o 
   9  13   2       66.79       49.90     12.15 o 
  10  13   2     1249.12     1178.29     30.77 o 
  11  13   2      200.08      232.15     20.64 o 
  12  13   2      165.26      154.86     16.81 o 
  13  13   2       93.05      103.35     15.37 o 
  14  13   2      162.72      174.95     18.47 o 
  15  13   2       98.01      110.83     19.08 o 
  16  13   2       13.91        6.49     15.70 o 
  17  13   2       32.81       52.08     18.56 o 
   0  14   2        6.49       -2.59     18.58 o 
   1  14   2      666.91      692.10     30.73 o 
   2  14   2      564.03      601.73     36.53 o 
   3  14   2      870.59      851.71     23.62 o 
   4  14   2        0.06       -2.30      7.36 o 
   5  14   2       38.43       27.67     10.77 o 
   6  14   2      127.50      150.37     12.62 o 
   7  14   2      188.79      189.39     13.78 o 
   8  14   2        0.01       -4.72      9.82 o 
   9  14   2      127.10      130.71     15.05 o 
  10  14   2       86.82       82.28     13.99 o 
  11  14   2       32.31       46.54     19.89 o 
  12  14   2       73.75       57.69     14.36 o 
  13  14   2      112.47      108.74     16.09 o 
  14  14   2      135.19      169.96     21.71 o 
  15  14   2      383.76      435.35     29.93 o 
  16  14   2        1.47        5.44     16.20 o 
   1  15   2      325.49      378.07     49.10 o 
   2  15   2      196.50      247.88     19.21 o 
   3  15   2     1933.55     1845.45     39.81 o 
   4  15   2     1132.35     1108.28     31.02 o 
   5  15   2      276.51      268.92     23.79 o 
   6  15   2      111.29      115.97     11.84 o 
   7  15   2      100.60       87.89     13.37 o 
   8  15   2        5.67        0.28     12.28 o 
   9  15   2      176.61      164.55     16.52 o 
  10  15   2        0.31       14.93     12.13 o 
  11  15   2     1097.20     1142.48     32.52 o 
  12  15   2      331.67      296.89     22.79 o 
  13  15   2      198.56      200.88     23.05 o 
  14  15   2        4.80        8.82     16.23 o 
  15  15   2      113.28      100.71     20.14 o 
   0  16   2      877.13      945.70     45.57 o 
   1  16   2        0.00       23.29     12.02 o 
   2  16   2        0.46       10.17     17.62 o 
   3  16   2      641.50      644.47     25.69 o 
   4  16   2      140.70      159.92     16.69 o 
   5  16   2       18.49       23.14     11.17 o 
   6  16   2      581.14      504.04     31.84 o 
   7  16   2       67.22       72.79     15.64 o 
   8  16   2        3.61       14.27     11.72 o 
   9  16   2       58.04       83.44     14.55 o 
  10  16   2      272.58      281.01     20.96 o 
  11  16   2      187.66      217.52     19.86 o 
  12  16   2       22.48       49.35     16.68 o 
  13  16   2      139.55      156.11     21.44 o 
  14  16   2       45.18       43.58     18.35 o 
   1  17   2      214.36      225.28     20.10 o 
   2  17   2      226.91      231.96     19.82 o 
   3  17   2       15.09       48.58     15.73 o 
   4  17   2      159.67      166.73     17.39 o 
   5  17   2      121.51      127.88     19.74 o 
   6  17   2      206.19      221.49     23.96 o 
   7  17   2       20.32        6.27     15.53 o 
   8  17   2       46.18       49.75     17.11 o 
   9  17   2       13.49       29.06     17.55 o 
  10  17   2       84.66       77.43     17.83 o 
  11  17   2       19.57       30.75     16.63 o 
  12  17   2        0.18        4.05     15.94 o 
  13  17   2      169.40      168.50     23.16 o 
   0  18   2      677.75      683.30     41.10 o 
   1  18   2       71.26       53.43     14.96 o 
   2  18   2     1696.68     1675.78     50.38 o 
   3  18   2      376.79      399.85     34.76 o 
   4  18   2       37.94       25.63     19.32 o 
   5  18   2        0.08       17.92     16.72 o 
   6  18   2       79.09       79.90     19.62 o 
   7  18   2        4.32        0.78     15.75 o 
   8  18   2      110.01      108.60     22.50 o 
   9  18   2       14.41       37.13     18.97 o 
  10  18   2        6.05       31.80     23.71 o 
  11  18   2       25.63       32.58     25.99 o 
  12  18   2      627.34      695.20     54.49 o 
   1  19   2       95.93       88.01     16.52 o 
   2  19   2      433.28      401.76     25.90 o 
   3  19   2      260.98      226.19     25.43 o 
   4  19   2        0.84       18.73     16.61 o 
   5  19   2       12.94       43.32     25.42 o 
   6  19   2      314.59      371.60     31.11 o 
   7  19   2       91.69       81.44     20.67 o 
   8  19   2       40.04       78.09     29.35 o 
   9  19   2        8.05        4.42     22.23 o 
  10  19   2      888.43      851.60     98.95 o 
   0  20   2       30.81       53.98     22.16 o 
   1  20   2      120.36       81.12     26.48 o 
   2  20   2       99.61      113.55     22.13 o 
   3  20   2        6.05       38.49     18.43 o 
   4  20   2      182.57      221.16     26.58 o 
   5  20   2        2.56       30.92     18.17 o 
   6  20   2        1.84       35.56     19.04 o 
   7  20   2        2.40        8.15     21.92 o 
   8  20   2       13.89       -7.03     23.78 o 
   1  21   2      193.33      154.20     24.38 o 
   2  21   2      162.98      165.78     29.07 o 
   3  21   2      122.16      121.27     23.08 o 
   4  21   2        1.20       18.94     18.21 o 
   5  21   2       53.02      106.99     22.32 o 
   1   1   3    23768.22    25351.31    204.95 o 
   2   1   3     4510.95     4453.90     65.74 o 
   3   1   3     1781.18     1808.85     15.36 o 
   4   1   3      559.77      575.79      8.93 o 
   5   1   3      120.53      123.80      4.83 o 
   6   1   3     1192.87     1144.67     11.63 o 
   7   1   3     4523.71     4878.94     32.69 o 
   8   1   3      460.34      472.48      8.56 o 
   9   1   3      307.75      340.01      8.08 o 
  10   1   3     1240.52     1146.72     13.87 o 
  11   1   3      703.34      705.47     11.69 o 
  12   1   3     1036.39      963.48     14.32 o 
  13   1   3        2.81       -0.10      5.30 o 
  14   1   3     1616.22     1589.15     20.01 o 
  15   1   3      425.07      332.23     11.85 o 
  16   1   3      159.07      149.41      9.17 o 
  17   1   3        0.35       -5.99      6.40 o 
  18   1   3        5.40       26.56      9.00 o 
  19   1   3       53.85       44.03     11.24 o 
  20   1   3       15.13       13.40     11.17 o 
  21   1   3       14.74       11.47     16.28 o 
  22   1   3        7.86       10.39     20.46 o 
   0   2   3    79496.38    83155.30   1068.99 o 
   1   2   3    32646.10    33532.34    249.40 o 
   2   2   3    24901.68    25902.49    254.89 o 
   3   2   3    12037.56    12866.49     93.61 o 
   4   2   3     5312.77     5570.56     39.54 o 
   5   2   3     1330.28     1468.52     21.51 o 
   6   2   3     3873.53     4047.12     30.49 o 
   7   2   3      113.80      108.35      4.70 o 
   8   2   3        0.83        7.36      3.21 o 
   9   2   3       20.05       19.67      3.72 o 
  10   2   3        2.44       -3.76      3.76 o 
  11   2   3      499.75      458.05     10.31 o 
  12   2   3     2910.71     2737.72     24.92 o 
  13   2   3       75.59       64.84      6.65 o 
  14   2   3     4412.92     3686.09     33.60 o 
  15   2   3     3778.89     3548.68     33.58 o 
  16   2   3        0.93        8.20      6.73 o 
  17   2   3        3.43       -0.35      7.12 o 
  18   2   3      689.30      682.91     19.59 o 
  19   2   3       22.00       16.97      9.10 o 
  20   2   3       38.36       39.83     12.17 o 
  21   2   3       28.42       21.67     16.50 o 
  22   2   3      288.89      298.77     28.75 o 
   1   3   3     8799.61     8843.55     64.73 o 
   2   3   3     7577.46     7965.18     60.19 o 
   3   3   3     2717.16     2784.88     26.64 o 
   4   3   3     1910.61     1933.74     22.59 o 
   5   3   3      322.97      351.08      7.34 o 
   6   3   3      573.91      733.09     10.19 o 
   7   3   3      286.50      351.02      7.68 o 
   8   3   3      154.58      169.39      7.03 o 
   9   3   3      574.20      678.02     11.03 o 
  10   3   3       63.58       88.06      5.94 o 
  11   3   3       58.49       59.30      6.07 o 
  12   3   3      668.14      595.10     13.10 o 
  13   3   3       67.60       42.37      6.92 o 
  14   3   3       71.46       51.99      9.08 o 
  15   3   3       45.73       14.12      7.01 o 
  16   3   3       15.42        9.72      7.00 o 
  17   3   3        1.98       -6.70      7.06 o 
  18   3   3       18.40        8.63      9.36 o 
  19   3   3      227.31      274.84     17.17 o 
  20   3   3      255.46      261.37     18.70 o 
  21   3   3        7.62       25.85     13.16 o 
   0   4   3    32344.95    33707.64    275.06 o 
   1   4   3    23713.23    24243.56    141.16 o 
   2   4   3     4036.85     3898.62     28.68 o 
   3   4   3       16.90       24.98      3.65 o 
   4   4   3     1699.52     1798.31     18.27 o 
   5   4   3     1572.51     1566.77     16.02 o 
   6   4   3       42.23       45.76      4.97 o 
   7   4   3     3076.60     3133.46     24.77 o 
   8   4   3        2.65        1.08      3.46 o 
   9   4   3      170.09      203.50      8.57 o 
  10   4   3     3883.52     3845.13     35.28 o 
  11   4   3     2139.93     2136.60     21.75 o 
  12   4   3     1698.14     1592.56     19.52 o 
  13   4   3     2307.24     2248.05     24.24 o 
  14   4   3        7.77        8.24      6.25 o 
  15   4   3       27.45       -1.86      6.23 o 
  16   4   3      273.13      261.51     12.18 o 
  17   4   3      136.09      120.77     11.54 o 
  18   4   3        1.14      -10.52     10.52 o 
  19   4   3      471.30      525.47     23.38 o 
  20   4   3        4.30        4.10     12.27 o 
  21   4   3      345.50      347.31     21.84 o 
   1   5   3    13799.62    14323.82     90.54 o 
   2   5   3      408.48      436.74      7.44 o 
   3   5   3     3772.20     3915.75     31.73 o 
   4   5   3     1504.96     1491.01     16.63 o 
   5   5   3      216.29      191.62      6.41 o 
   6   5   3      823.60      869.80     10.99 o 
   7   5   3     6059.15     6207.85     41.88 o 
   8   5   3      651.11      618.12     10.47 o 
   9   5   3     1055.04     1055.65     14.09 o 
  10   5   3     1521.19     1433.96     16.85 o 
  11   5   3      376.95      362.85     10.18 o 
  12   5   3     2130.11     2014.23     22.79 o 
  13   5   3       16.54       18.32      6.30 o 
  14   5   3     1382.17     1354.04     19.20 o 
  15   5   3       95.38       58.23     10.04 o 
  16   5   3       23.48        5.68      9.64 o 
  17   5   3       10.87        6.52     10.05 o 
  18   5   3        0.00       -6.03     11.14 o 
  19   5   3        0.08        3.18     11.90 o 
  20   5   3        3.53        2.92     12.07 o 
  21   5   3        0.90       -1.77     14.51 o 
   0   6   3     5635.00     5799.66     49.49 o 
   1   6   3       17.38       12.13      2.79 o 
   2   6   3      188.40      189.59      5.43 o 
   3   6   3      435.17      479.82      9.49 o 
   4   6   3     1413.06     1584.58     15.95 o 
   5   6   3       55.60       40.62      3.82 o 
   6   6   3     2909.44     3003.32     24.98 o 
   7   6   3      130.70      140.59      7.33 o 
   8   6   3      129.96      140.51      6.20 o 
   9   6   3      503.39      537.90     10.56 o 
  10   6   3      281.74      267.41      9.00 o 
  11   6   3       66.18       72.90      6.44 o 
  12   6   3     1581.30     1482.53     20.03 o 
  13   6   3      113.67      125.65      9.26 o 
  14   6   3      478.68      418.45     19.96 o 
  15   6   3      148.40      162.76     14.93 o 
  16   6   3       46.55       39.53     11.98 o 
  17   6   3        7.97      -10.02     10.02 o 
  18   6   3       72.00       95.97     13.91 o 
  19   6   3        0.03       -5.88     14.18 o 
  20   6   3        2.92        3.35     12.70 o 
  21   6   3       32.91       22.15     13.36 o 
   1   7   3     1047.17      964.50     10.47 o 
   2   7   3       14.22        6.50      3.64 o 
   3   7   3      253.03      224.06      6.10 o 
   4   7   3     2083.74     2164.45     22.47 o 
   5   7   3     2815.66     2776.68     27.24 o 
   6   7   3      412.88      437.79     17.34 o 
   7   7   3        0.00        1.37      3.51 o 
   8   7   3       11.97        7.39      4.01 o 
   9   7   3     2258.45     2250.21     21.66 o 
  10   7   3      609.75      603.42     14.68 o 
  11   7   3      922.30      855.37     15.68 o 
  12   7   3     5840.97     5447.45     62.85 o 
  13   7   3        1.01        6.09      9.56 o 
  14   7   3      679.49      743.30     23.56 o 
  15   7   3      116.20      124.53     14.27 o 
  16   7   3      186.22      168.11     15.96 o 
  17   7   3        1.22       13.58     10.87 o 
  18   7   3       73.19       74.15     13.28 o 
  19   7   3        3.51        3.10     12.05 o 
  20   7   3      444.46      414.63     25.86 o 
   0   8   3     5354.35     5131.83     50.60 o 
   1   8   3     7226.54     7406.24     48.88 o 
   2   8   3     2712.40     2618.47     23.12 o 
   3   8   3      791.36      803.63     13.00 o 
   4   8   3       71.98       84.09      7.69 o 
   5   8   3     1704.63     1820.77     21.24 o 
   6   8   3      180.67      150.12      7.32 o 
   7   8   3      267.83      320.37     10.32 o 
   8   8   3      132.08      152.09      8.14 o 
   9   8   3      126.97      171.76      8.99 o 
  10   8   3     3237.48     3137.05     38.24 o 
  11   8   3      616.86      583.80     26.37 o 
  12   8   3     1690.58     1589.10     33.81 o 
  13   8   3      708.12      723.09     26.92 o 
  14   8   3      194.38      196.14     16.13 o 
  15   8   3      866.85      812.80     25.76 o 
  16   8   3      348.08      361.35     20.71 o 
  17   8   3      150.04      147.63     18.78 o 
  18   8   3       10.80       15.84     12.39 o 
  19   8   3       23.56       -0.11     12.80 o 
  20   8   3        0.30        6.34     12.51 o 
   1   9   3     1744.46     2024.38     19.48 o 
   2   9   3     2869.32     3001.66     27.45 o 
   3   9   3     1149.23     1198.44     17.42 o 
   4   9   3      159.18      156.00      9.58 o 
   5   9   3       44.50       58.67      7.15 o 
   6   9   3      495.07      547.59     14.08 o 
   7   9   3     1072.18     1121.97     18.37 o 
   8   9   3       41.33       24.66      7.83 o 
   9   9   3       17.74       29.01      9.73 o 
  10   9   3      309.40      306.17     17.40 o 
  11   9   3      721.94      713.36     29.41 o 
  12   9   3     1444.08     1380.39     32.29 o 
  13   9   3      334.24      288.64     19.70 o 
  14   9   3      284.26      257.78     25.07 o 
  15   9   3        1.49        2.84     11.03 o 
  16   9   3        9.35        8.87     11.65 o 
  17   9   3       49.91       50.23     13.82 o 
  18   9   3       15.99       17.49     13.17 o 
  19   9   3       23.96       14.29     13.32 o 
  20   9   3        0.74        3.90     14.16 o 
   0  10   3      304.10      312.29     11.58 o 
   1  10   3     2522.12     2492.74     23.03 o 
   2  10   3     2097.08     2184.83     22.53 o 
   3  10   3      981.09      994.52     16.28 o 
   4  10   3      522.85      481.00     12.04 o 
   5  10   3        4.02        1.05      7.88 o 
   6  10   3      101.03      110.23      9.41 o 
   7  10   3      230.10      216.45     20.11 o 
   8  10   3      102.28      104.92     10.38 o 
   9  10   3      471.97      409.97     19.75 o 
  10  10   3        1.98       -8.41      8.41 o 
  11  10   3     1390.56     1253.64     31.59 o 
  12  10   3      526.12      495.97     23.59 o 
  13  10   3        0.17       -7.14     10.91 o 
  14  10   3       65.51       60.73     13.50 o 
  15  10   3       92.72       69.15     13.74 o 
  16  10   3       58.44       56.13     13.99 o 
  17  10   3        0.50       -5.58     12.19 o 
  18  10   3        9.82       -3.68     12.97 o 
  19  10   3      218.70      190.57     19.86 o 
   1  11   3       91.23       78.51      6.27 o 
   2  11   3      362.48      393.11     14.43 o 
   3  11   3      431.53      423.94     14.17 o 
   4  11   3      214.51      247.28     12.33 o 
   5  11   3      648.19      611.85     16.99 o 
   6  11   3      192.81      211.14     12.18 o 
   7  11   3      110.79      102.00     10.38 o 
   8  11   3     1192.03     1135.92     27.14 o 
   9  11   3      342.90      336.10     23.82 o 
  10  11   3      295.54      304.21     18.43 o 
  11  11   3      313.26      336.23     20.19 o 
  12  11   3     3108.52     2964.06     49.95 o 
  13  11   3       15.58       16.80     12.39 o 
  14  11   3      927.01      942.40     29.85 o 
  15  11   3       13.22       16.97     13.19 o 
  16  11   3      157.18      101.42     15.68 o 
  17  11   3       19.91       10.73     12.96 o 
  18  11   3      267.58      298.42     24.13 o 
  19  11   3      305.38      367.85     58.48 o 
   0  12   3      654.50      581.76     21.30 o 
   1  12   3      234.09      255.48     12.34 o 
   2  12   3      401.99      407.51     16.23 o 
   3  12   3      264.84      225.46     12.11 o 
   4  12   3       48.55       30.51      7.94 o 
   5  12   3      355.90      348.05     14.83 o 
   6  12   3      801.56      703.12     19.16 o 
   7  12   3       16.15       -2.46      7.50 o 
   8  12   3        3.68        3.97      9.27 o 
   9  12   3        2.17        6.40     10.14 o 
  10  12   3        0.31       16.11     10.85 o 
  11  12   3     3207.80     3038.64     59.10 o 
  12  12   3      127.89      115.07     15.73 o 
  13  12   3       14.81       14.46     12.60 o 
  14  12   3       17.01       -0.55     12.97 o 
  15  12   3      328.10      323.30     22.89 o 
  16  12   3      598.43      611.46     28.07 o 
  17  12   3        0.60       14.52     13.45 o 
  18  12   3       29.65       33.12     15.97 o 
   1  13   3       42.63       34.87      8.49 o 
   2  13   3      638.16      653.16     27.45 o 
   3  13   3      619.11      599.49     16.99 o 
   4  13   3      456.55      415.29     15.43 o 
   5  13   3       28.10       27.55      8.23 o 
   6  13   3      296.44      302.48     14.85 o 
   7  13   3      285.02      298.24     17.66 o 
   8  13   3      223.78      213.69     17.08 o 
   9  13   3        0.92        8.07      9.93 o 
  10  13   3        0.01       12.96     11.20 o 
  11  13   3       51.70       45.27     13.96 o 
  12  13   3       73.26       77.33     14.75 o 
  13  13   3       35.40       46.40     14.09 o 
  14  13   3       73.00       98.04     16.43 o 
  15  13   3        8.41       30.74     14.41 o 
  16  13   3        0.32       10.58     14.09 o 
  17  13   3       44.72       30.77     15.76 o 
   0  14   3      426.89      429.12     31.61 o 
   1  14   3     2397.97     2445.54     45.24 o 
   2  14   3     2614.09     2606.38     46.69 o 
   3  14   3      174.59      220.56     14.34 o 
   4  14   3      121.34      125.63     10.93 o 
   5  14   3      130.97      138.66     11.67 o 
   6  14   3        2.29        8.32      9.92 o 
   7  14   3        4.54       12.50     10.07 o 
   8  14   3        8.39        8.39     10.37 o 
   9  14   3      607.84      590.52     23.51 o 
  10  14   3        4.07       10.59     11.59 o 
  11  14   3     1521.03     1477.80     36.06 o 
  12  14   3        3.17        6.50     12.27 o 
  13  14   3       45.19       61.24     15.79 o 
  14  14   3       59.27       79.69     16.16 o 
  15  14   3      304.27      336.02     24.40 o 
  16  14   3      293.36      303.46     27.25 o 
   1  15   3      215.12      241.08     18.80 o 
   2  15   3     1508.69     1527.94     39.49 o 
   3  15   3      451.02      465.64     31.57 o 
   4  15   3       58.85       39.75     18.94 o 
   5  15   3      147.90      139.87     16.47 o 
   6  15   3       34.53       38.24     11.77 o 
   7  15   3       46.39       43.37     17.51 o 
   8  15   3      191.79      199.85     17.10 o 
   9  15   3       18.13       11.73     11.33 o 
  10  15   3      171.22      170.24     17.15 o 
  11  15   3      342.50      321.94     22.30 o 
  12  15   3      923.26      855.45     34.20 o 
  13  15   3      134.23      123.95     17.53 o 
  14  15   3     1048.91     1126.91     35.00 o 
  15  15   3       24.62       20.50     21.17 o 
   0  16   3      160.67      165.72     24.50 o 
   1  16   3      256.28      217.63     18.44 o 
   2  16   3        1.06        3.30     10.36 o 
   3  16   3        9.77       33.92     11.96 o 
   4  16   3        8.70       21.98     15.02 o 
   5  16   3      605.38      573.25     30.95 o 
   6  16   3        7.44       13.33     14.67 o 
   7  16   3       18.25       10.25     12.10 o 
   8  16   3       52.70       50.66     14.98 o 
   9  16   3      100.60       81.62     14.72 o 
  10  16   3      199.22      225.36     21.48 o 
  11  16   3     1007.19      965.18     31.30 o 
  12  16   3        0.40       22.11     14.49 o 
  13  16   3      105.50       96.44     17.37 o 
  14  16   3        5.41       -6.63     22.89 o 
   1  17   3       21.02       41.27     15.14 o 
   2  17   3       49.03       47.18     13.33 o 
   3  17   3      166.92      132.97     20.20 o 
   4  17   3      160.52      146.54     21.18 o 
   5  17   3        9.48        3.74     14.82 o 
   6  17   3       32.68       45.33     18.29 o 
   7  17   3        7.38        3.21     15.48 o 
   8  17   3       71.02       88.10     20.22 o 
   9  17   3        0.10       12.66     21.49 o 
  10  17   3        0.85       10.40     15.15 o 
  11  17   3       65.90       61.82     15.92 o 
  12  17   3       18.67       26.18     14.81 o 
  13  17   3       58.69       30.01     18.28 o 
   0  18   3      248.25      292.05     38.33 o 
   1  18   3      264.01      276.27     22.39 o 
   2  18   3      585.97      547.56     36.32 o 
   3  18   3       96.63       93.69     19.76 o 
   4  18   3        4.17       11.57     16.24 o 
   5  18   3       14.24       52.90     18.30 o 
   6  18   3      428.51      468.97     33.15 o 
   7  18   3        1.60       16.27     24.63 o 
   8  18   3      133.15      107.42     22.21 o 
   9  18   3       34.10       40.21     28.07 o 
  10  18   3       72.59      124.98     35.72 o 
  11  18   3      223.50      224.90     36.06 o 
  12  18   3        0.59       -6.98     37.36 o 
   1  19   3       44.64       54.77     19.00 o 
   2  19   3      695.74      735.82     40.11 o 
   3  19   3       71.54       89.80     27.31 o 
   4  19   3       94.31      108.49     21.14 o 
   5  19   3      160.94      158.80     24.20 o 
   6  19   3       31.56       54.55     19.92 o 
   7  19   3       62.43       61.23     24.48 o 
   8  19   3      108.27      134.02     24.08 o 
   9  19   3       46.84       50.73     20.40 o 
  10  19   3       52.70       91.36     28.82 o 
   0  20   3      225.95      212.10     45.32 o 
   1  20   3       49.51       71.33     19.70 o 
   2  20   3      182.70      185.40     24.67 o 
   3  20   3      104.23      107.30     22.07 o 
   4  20   3       14.19       43.90     19.09 o 
   5  20   3       42.46       42.57     18.99 o 
   6  20   3        0.24       29.34     18.61 o 
   7  20   3       96.08      114.83     23.77 o 
   8  20   3       82.84       96.26     23.23 o 
   1  21   3        1.77       -5.56     21.52 o 
   2  21   3        0.36       33.43     17.37 o 
   3  21   3       35.08       72.21     19.93 o 
   4  21   3       50.05       44.33     26.43 o 
   0   0   4    17524.08    19092.21    350.70 o 
   1   0   4    17767.51    18513.03    241.46 o 
   2   0   4    11667.27    11873.24    155.16 o 
   3   0   4    10180.32     9647.72    174.74 o 
   4   0   4     8800.48     9403.08    163.84 o 
   5   0   4        4.14       10.52      5.83 o 
   6   0   4     2945.10     3046.84     29.86 o 
   7   0   4       11.03       10.22      4.22 o 
   8   0   4       14.94        2.25      4.38 o 
   9   0   4     1776.91     1853.37     23.79 o 
  10   0   4     7260.50     7497.15     70.71 o 
  11   0   4     4199.10     4149.98     53.88 o 
  12   0   4    14945.12    14440.77    135.81 o 
  13   0   4      132.13       91.59      9.89 o 
  14   0   4     2698.67     2479.09     45.77 o 
  15   0   4     1072.68      969.79     23.76 o 
  16   0   4        0.60       -8.84      8.84 o 
  17   0   4       78.23       72.30     11.66 o 
  18   0   4      413.37      530.96     29.69 o 
  19   0   4      432.88      409.87     31.55 o 
  20   0   4      319.12      369.21     27.45 o 
  21   0   4      154.65      170.81     22.78 o 
   1   1   4      167.85      207.67     18.18 o 
   2   1   4     1618.59     1591.34     21.81 o 
   3   1   4     1648.81     1674.23     18.52 o 
   4   1   4     3919.26     4184.15     36.32 o 
   5   1   4     1949.77     2067.75     17.78 o 
   6   1   4     3056.01     3097.74     24.43 o 
   7   1   4      140.23      152.46      5.28 o 
   8   1   4       66.91       77.49      4.56 o 
   9   1   4       52.15       26.56      4.07 o 
  10   1   4     1963.27     2203.54     29.23 o 
  11   1   4       94.52      101.61      6.50 o 
  12   1   4      902.18      979.17     24.21 o 
  13   1   4     2939.08     2858.34     26.46 o 
  14   1   4      349.40      328.10     11.18 o 
  15   1   4        5.44        5.15      6.10 o 
  16   1   4       61.47       39.28      7.30 o 
  17   1   4        4.39       -0.07      7.83 o 
  18   1   4      250.67      301.35     13.89 o 
  19   1   4      116.73      117.13     14.13 o 
  20   1   4       16.10       35.41     15.50 o 
  21   1   4      237.41      306.09     23.18 o 
   0   2   4     1109.40     1155.20     42.00 o 
   1   2   4    12931.78    13382.95     96.10 o 
   2   2   4     5856.74     6081.25     44.11 o 
   3   2   4     2041.06     2091.14     21.25 o 
   4   2   4     1117.33     1179.01     11.90 o 
   5   2   4     1096.93     1186.56     13.84 o 
   6   2   4      139.66      150.54      6.11 o 
   7   2   4      386.95      389.26      7.46 o 
   8   2   4      276.21      348.66      7.54 o 
   9   2   4      490.94      486.02      9.77 o 
  10   2   4      276.64      257.75      8.06 o 
  11   2   4        0.09       -0.64      4.20 o 
  12   2   4        0.16       -3.51      4.98 o 
  13   2   4       47.84       37.49      6.11 o 
  14   2   4       29.42       40.96      7.07 o 
  15   2   4      372.79      354.85     12.17 o 
  16   2   4       14.40        6.04      8.25 o 
  17   2   4        0.95       -2.27      7.10 o 
  18   2   4       40.01       35.38      8.57 o 
  19   2   4        0.03        9.24      9.72 o 
  20   2   4      142.52      128.94     17.09 o 
  21   2   4       10.51      -17.19     17.19 o 
   1   3   4     5273.65     5179.95     63.59 o 
   2   3   4     3276.37     3302.34     27.70 o 
   3   3   4      218.98      195.64      5.94 o 
   4   3   4      164.90      157.11      5.78 o 
   5   3   4      868.44      969.78     11.62 o 
   6   3   4     4843.25     5312.17     45.67 o 
   7   3   4      244.65      244.06      8.88 o 
   8   3   4      123.08      133.65      6.16 o 
   9   3   4      788.80      787.47     12.42 o 
  10   3   4     4003.68     4081.13     31.96 o 
  11   3   4        1.11       12.23      4.92 o 
  12   3   4      399.30      369.12     11.09 o 
  13   3   4     3521.21     3344.06     43.48 o 
  14   3   4      219.70      269.48     10.57 o 
  15   3   4      196.62      169.63      9.90 o 
  16   3   4        0.10       -0.10      6.62 o 
  17   3   4       14.01       16.97      7.50 o 
  18   3   4      136.12      171.95     12.35 o 
  19   3   4      150.82      143.63     13.35 o 
  20   3   4       10.47       -0.17     12.41 o 
  21   3   4       10.22       10.91     18.12 o 
   0   4   4     3992.02     3868.50     38.95 o 
   1   4   4      304.27      328.93      8.11 o 
   2   4   4      200.72      185.97      6.11 o 
   3   4   4      334.55      345.54      7.80 o 
   4   4   4      335.96      380.01     11.91 o 
   5   4   4     2004.88     2092.62     20.51 o 
   6   4   4     1454.09     1620.46     17.05 o 
   7   4   4      722.74      804.03     10.89 o 
   8   4   4       90.04       63.53      4.87 o 
   9   4   4     1500.46     1375.85     15.70 o 
  10   4   4     2654.55     2753.27     25.50 o 
  11   4   4      282.78      319.59     13.25 o 
  12   4   4     4617.41     4452.36     36.06 o 
  13   4   4       11.99       17.83      6.38 o 
  14   4   4      297.50      291.50     11.91 o 
  15   4   4       20.21       24.44      7.30 o 
  16   4   4       66.53       86.16      9.38 o 
  17   4   4       65.40       74.73      9.54 o 
  18   4   4      118.97      130.82     14.37 o 
  19   4   4      136.82      158.38     15.90 o 
  20   4   4       90.32       73.74     14.56 o 
  21   4   4      198.04      234.25     28.80 o 
   1   5   4      103.12      106.13      4.78 o 
   2   5   4     2440.24     2660.73     21.40 o 
   3   5   4      430.78      518.76     12.36 o 
   4   5   4     1555.83     1585.02     17.75 o 
   5   5   4      671.08      796.30     12.01 o 
   6   5   4      819.62      928.26     14.67 o 
   7   5   4     1354.05     1331.60     14.77 o 
   8   5   4     1815.96     1737.50     18.77 o 
   9   5   4     1340.17     1438.39     16.33 o 
  10   5   4      304.02      337.15      9.69 o 
  11   5   4      492.98      497.91     12.31 o 
  12   5   4     1932.74     1891.06     23.76 o 
  13   5   4     2597.33     2473.05     28.44 o 
  14   5   4      467.78      413.83     14.54 o 
  15   5   4      186.33      166.54     11.07 o 
  16   5   4       20.56       15.61      8.71 o 
  17   5   4        4.14        2.01     10.48 o 
  18   5   4        0.01        9.57     11.21 o 
  19   5   4      220.72      219.69     17.67 o 
  20   5   4      105.00      133.50     16.32 o 
  21   5   4      154.10      178.41     17.92 o 
   0   6   4      102.32       76.49      5.62 o 
   1   6   4     6709.02     6976.95     45.69 o 
   2   6   4    11863.47    12153.22     75.63 o 
   3   6   4      162.90      203.84      6.36 o 
   4   6   4     4651.70     4715.93     38.74 o 
   5   6   4       30.82       42.03      7.09 o 
   6   6   4      838.85      820.79     11.63 o 
   7   6   4     1042.28     1078.48     14.21 o 
   8   6   4      838.67      887.99     13.49 o 
   9   6   4      311.20      282.73      8.85 o 
  10   6   4      746.83      761.53     12.80 o 
  11   6   4      340.77      361.38     11.13 o 
  12   6   4        0.61       -6.17      6.17 o 
  13   6   4       42.04       41.88      8.04 o 
  14   6   4       41.34       25.65      8.82 o 
  15   6   4      428.71      388.61     20.22 o 
  16   6   4      288.78      315.28     18.93 o 
  17   6   4        0.78        4.19     10.51 o 
  18   6   4       87.91      115.04     14.30 o 
  19   6   4        4.44        0.41     12.30 o 
  20   6   4      496.51      587.50     26.13 o 
  21   6   4        2.05      -12.40     12.40 o 
   1   7   4      160.15      158.35      5.47 o 
   2   7   4      452.69      498.86      8.14 o 
   3   7   4      201.15      173.70      5.60 o 
   4   7   4        4.55        1.07      3.18 o 
   5   7   4      329.51      336.92      7.98 o 
   6   7   4     1762.42     1881.06     23.51 o 
   7   7   4     1652.95     1647.14     17.91 o 
   8   7   4      686.21      663.95     14.07 o 
   9   7   4      433.60      483.48     17.68 o 
  10   7   4     1376.22     1382.12     27.11 o 
  11   7   4       86.53       83.36      8.47 o 
  12   7   4       56.42       68.39      8.79 o 
  13   7   4     1502.98     1368.47     27.45 o 
  14   7   4        8.85       16.85     10.39 o 
  15   7   4      891.95      787.51     24.96 o 
  16   7   4       68.77       61.82     12.91 o 
  17   7   4        0.15      -10.63     10.63 o 
  18   7   4       74.21       95.85     14.68 o 
  19   7   4      266.82      262.28     19.63 o 
  20   7   4        0.18       -0.42     12.94 o 
   0   8   4     9679.88     9951.97     82.15 o 
   1   8   4       88.61       95.88      4.96 o 
   2   8   4     1700.86     1726.32     16.04 o 
   3   8   4      267.30      302.63      8.74 o 
   4   8   4      111.81      126.10      7.18 o 
   5   8   4      554.52      525.89     13.77 o 
   6   8   4      660.71      673.85     13.75 o 
   7   8   4      102.16      134.26      7.60 o 
   8   8   4       56.05       58.69      6.64 o 
   9   8   4        5.34       -4.25      5.90 o 
  10   8   4      128.66      127.55     12.19 o 
  11   8   4       24.23       13.38     10.01 o 
  12   8   4      136.30      113.72     12.87 o 
  13   8   4       41.35       52.24     11.33 o 
  14   8   4      462.99      398.27     20.51 o 
  15   8   4        0.79       16.01     10.91 o 
  16   8   4       82.40       96.16     14.52 o 
  17   8   4       10.81       -7.91     11.51 o 
  18   8   4        6.20       12.28     11.89 o 
  19   8   4        7.22       17.98     13.28 o 
  20   8   4       47.55       49.89     14.17 o 
   1   9   4      359.27      413.68     10.71 o 
   2   9   4     1733.37     1799.00     18.08 o 
   3   9   4        3.58        6.24      4.16 o 
   4   9   4       70.32       90.00      6.47 o 
   5   9   4      113.09      108.02      7.00 o 
   6   9   4     1905.89     1920.87     23.50 o 
   7   9   4        7.72        1.86      5.08 o 
   8   9   4      719.94      670.02     17.22 o 
   9   9   4      104.22       95.12     12.48 o 
  10   9   4      553.91      533.45     19.06 o 
  11   9   4       29.12       34.25     10.36 o 
  12   9   4      627.66      677.08     28.76 o 
  13   9   4      188.37      179.40     15.53 o 
  14   9   4        0.58       17.08     11.10 o 
  15   9   4      437.33      396.70     22.17 o 
  16   9   4       64.26       51.87     15.01 o 
  17   9   4       64.93       52.91     14.42 o 
  18   9   4       16.14       11.64     13.65 o 
  19   9   4      382.77      421.15     23.38 o 
   0  10   4       13.21       21.50      7.81 o 
   1  10   4      316.78      321.70      9.41 o 
   2  10   4     4425.98     4372.53     33.97 o 
   3  10   4     2687.82     2714.22     29.66 o 
   4  10   4      452.91      504.15     11.87 o 
   5  10   4       19.91       40.93      6.93 o 
   6  10   4      148.39      175.80     10.37 o 
   7  10   4        5.32        5.20      7.75 o 
   8  10   4       25.15       11.67      8.43 o 
   9  10   4      382.75      348.54     16.87 o 
  10  10   4     2055.48     1935.69     37.94 o 
  11  10   4        0.03       -2.20      9.72 o 
  12  10   4      148.08      194.50     16.82 o 
  13  10   4       12.30        1.38     17.71 o 
  14  10   4       84.18       72.17     17.96 o 
  15  10   4      249.46      250.30     18.48 o 
  16  10   4       38.04       45.48     13.45 o 
  17  10   4       41.51       38.62     14.05 o 
  18  10   4        0.20      -13.02     13.02 o 
  19  10   4        5.16       14.20     13.81 o 
   1  11   4      144.27      155.82      7.86 o 
   2  11   4       53.81       65.46      6.25 o 
   3  11   4        7.76        9.72      5.21 o 
   4  11   4      274.03      318.08     13.22 o 
   5  11   4      293.40      286.18     21.68 o 
   6  11   4       26.42       17.97      8.83 o 
   7  11   4       46.82       35.69      9.98 o 
   8  11   4        9.26       19.42      9.58 o 
   9  11   4      204.08      160.51     14.69 o 
  10  11   4       95.71       93.70     12.85 o 
  11  11   4      120.40      112.65     14.40 o 
  12  11   4       73.31       81.66     14.54 o 
  13  11   4      748.79      743.11     27.14 o 
  14  11   4        0.00        0.83     13.69 o 
  15  11   4      400.63      370.75     24.63 o 
  16  11   4      199.41      205.61     29.89 o 
  17  11   4       45.34       56.55     14.55 o 
  18  11   4        4.65        4.42     14.13 o 
   0  12   4      465.97      470.91     20.11 o 
   1  12   4        0.12        6.50      5.44 o 
   2  12   4      747.24      728.59     16.03 o 
   3  12   4      103.39      104.82      8.64 o 
   4  12   4      318.60      326.37     14.28 o 
   5  12   4      153.45      154.54     11.27 o 
   6  12   4        2.07        0.09      8.72 o 
   7  12   4        2.53       -0.80      9.06 o 
   8  12   4      867.23      806.76     24.36 o 
   9  12   4      230.93      232.36     17.03 o 
  10  12   4      178.17      149.64     15.52 o 
  11  12   4        3.01       -2.29     11.68 o 
  12  12   4      172.13      200.79     17.82 o 
  13  12   4       18.06        8.48     12.86 o 
  14  12   4      940.57      978.66     31.50 o 
  15  12   4      299.56      271.82     19.96 o 
  16  12   4      150.50      143.47     17.91 o 
  17  12   4      204.29      211.70     29.44 o 
  18  12   4       12.40       32.01     14.49 o 
   1  13   4      148.90      149.34     12.04 o 
   2  13   4       35.16       41.77      8.60 o 
   3  13   4        0.04       -5.97      5.97 o 
   4  13   4      243.72      249.62     13.08 o 
   5  13   4       86.66       59.97     10.75 o 
   6  13   4      552.75      571.96     20.85 o 
   7  13   4       29.13       25.38     10.40 o 
   8  13   4      421.61      423.94     21.34 o 
   9  13   4        8.08       -0.63     10.41 o 
  10  13   4       88.96       83.38     13.73 o 
  11  13   4        8.99       15.96     12.11 o 
  12  13   4        3.67        3.60     11.95 o 
  13  13   4       32.71       26.18     13.65 o 
  14  13   4       52.16       74.00     15.89 o 
  15  13   4        0.13        9.83     14.42 o 
  16  13   4       79.00       63.39     15.53 o 
  17  13   4        8.14        2.01     15.84 o 
   0  14   4      603.71      583.14     33.20 o 
   1  14   4      194.46      200.77     16.43 o 
   2  14   4     1075.54     1095.37     30.86 o 
   3  14   4      331.61      344.87     20.84 o 
   4  14   4      266.77      265.16     18.87 o 
   5  14   4       33.81       29.63     10.23 o 
   6  14   4        6.29       -4.26      9.44 o 
   7  14   4        1.61       -9.38      9.56 o 
   8  14   4      169.41      145.31     15.25 o 
   9  14   4      205.04      195.72     17.03 o 
  10  14   4     1391.73     1257.23     32.82 o 
  11  14   4      223.66      207.87     18.69 o 
  12  14   4       38.67       28.22     13.49 o 
  13  14   4        1.94       -0.24     13.01 o 
  14  14   4        0.19        9.86     18.04 o 
  15  14   4      125.14      130.50     22.72 o 
  16  14   4        3.84       41.73     14.44 o 
   1  15   4       10.44        2.61     17.91 o 
   2  15   4        0.03        4.38     10.36 o 
   3  15   4      177.79      164.29     16.21 o 
   4  15   4       33.33       34.54     15.32 o 
   5  15   4       47.93       45.73     12.64 o 
   6  15   4       50.22       44.64     17.06 o 
   7  15   4      505.80      524.70     23.13 o 
   8  15   4      227.84      203.09     17.47 o 
   9  15   4      374.84      334.13     21.44 o 
  10  15   4      145.52      167.38     17.60 o 
  11  15   4      243.84      252.23     20.45 o 
  12  15   4       14.44       13.72     13.78 o 
  13  15   4       51.71       45.34     15.09 o 
  14  15   4       10.11       39.99     15.78 o 
  15  15   4      162.00      164.35     19.47 o 
   0  16   4      647.76      658.49     35.47 o 
   1  16   4        1.86       22.18     11.61 o 
   2  16   4       62.53      102.60     14.96 o 
   3  16   4      355.22      363.68     27.38 o 
   4  16   4      302.73      276.55     25.49 o 
   5  16   4        3.24        1.93     14.79 o 
   6  16   4      196.63      179.92     22.08 o 
   7  16   4      144.10      176.45     19.21 o 
   8  16   4      794.12      812.19     31.14 o 
   9  16   4      162.22      202.86     18.56 o 
  10  16   4        5.69       14.07     12.71 o 
  11  16   4      203.57      191.20     19.18 o 
  12  16   4        2.33        3.50     13.24 o 
  13  16   4       85.21       94.68     21.61 o 
  14  16   4      545.20      602.97     30.22 o 
   1  17   4      117.95      107.04     26.25 o 
   2  17   4       99.70      117.46     19.89 o 
   3  17   4        8.34      -10.13     14.65 o 
   4  17   4      264.60      309.57     27.08 o 
   5  17   4       32.85       36.18     17.24 o 
   6  17   4      213.31      185.36     24.97 o 
   7  17   4       30.04       48.51     29.52 o 
   8  17   4      187.66      120.78     21.47 o 
   9  17   4        1.25        1.56     14.10 o 
  10  17   4        0.11       22.90     15.09 o 
  11  17   4        2.90       28.26     16.72 o 
  12  17   4       47.78       51.50     16.24 o 
  13  17   4        0.03       12.45     19.44 o 
   0  18   4      335.77      326.46     33.43 o 
   1  18   4      591.26      605.83     33.38 o 
   2  18   4      168.33      139.09     21.34 o 
   3  18   4      249.96      258.18     26.33 o 
   4  18   4      317.53      302.30     27.76 o 
   5  18   4       93.98       78.98     19.81 o 
   6  18   4       29.05       11.02     16.50 o 
   7  18   4       70.71       51.80     18.98 o 
   8  18   4       68.93       49.32     19.96 o 
   9  18   4       41.21       55.03     20.30 o 
  10  18   4      220.54      189.00     26.41 o 
  11  18   4      169.49      221.94     28.16 o 
   1  19   4       56.99       91.40     23.34 o 
   2  19   4       97.58      105.27     21.10 o 
   3  19   4       42.63       51.36     18.42 o 
   4  19   4        4.46       25.61     19.73 o 
   5  19   4      333.04      355.74     31.33 o 
   6  19   4        5.68       32.94     19.11 o 
   7  19   4        2.24        8.28     23.24 o 
   8  19   4        0.36       13.06     19.01 o 
   9  19   4        5.12       49.45     20.02 o 
   0  20   4      977.04     1025.33     76.09 o 
   1  20   4       35.40       39.23     55.71 o 
   2  20   4        3.12       14.96     18.09 o 
   3  20   4      268.93      302.70     29.42 o 
   4  20   4       55.14       44.98     19.30 o 
   5  20   4      211.78      214.23     26.86 o 
   6  20   4        0.06       22.33     19.04 o 
   7  20   4      310.84      355.89     34.39 o 
   1  21   4       55.58       79.57     39.43 o 
   2  21   4       84.83      130.28     28.86 o 
   3  21   4       43.79       86.43     27.24 o 
   1   1   5    27564.54    28303.01    230.65 o 
   2   1   5      715.53      763.28     22.63 o 
   3   1   5     5146.86     5156.59     46.33 o 
   4   1   5     5086.12     5210.72     37.49 o 
   5   1   5        9.14       10.73      3.30 o 
   6   1   5      414.30      446.75     10.68 o 
   7   1   5     4539.11     5039.93     34.82 o 
   8   1   5     5513.24     5645.63     35.53 o 
   9   1   5      535.96      502.68     11.08 o 
  10   1   5      509.68      529.94     11.28 o 
  11   1   5       82.28       90.26      6.46 o 
  12   1   5      513.04      525.39     11.12 o 
  13   1   5      428.19      514.57     11.57 o 
  14   1   5      308.93      297.34     10.33 o 
  15   1   5        0.08        4.84      6.41 o 
  16   1   5        4.60        5.76      7.26 o 
  17   1   5       48.89       46.24      8.25 o 
  18   1   5        9.50       -8.55      8.55 o 
  19   1   5        1.62        4.95      9.40 o 
  20   1   5       23.80       24.29     10.96 o 
  21   1   5      586.56      646.27     26.73 o 
   0   2   5     9108.02     9117.78    104.31 o 
   1   2   5     3629.82     3641.79     34.59 o 
   2   2   5      166.40      236.93      6.53 o 
   3   2   5     8145.18     8156.96     68.58 o 
   4   2   5     5108.45     5381.08     36.33 o 
   5   2   5     1468.20     1543.69     17.12 o 
   6   2   5      584.71      642.87     11.59 o 
   7   2   5       98.44      175.89      6.83 o 
   8   2   5      478.61      581.60      9.31 o 
   9   2   5        1.02        6.16      3.72 o 
  10   2   5      653.26      691.14     11.36 o 
  11   2   5       30.86       25.47      4.79 o 
  12   2   5        0.03       11.58      5.24 o 
  13   2   5      162.32      187.02      8.67 o 
  14   2   5     2300.53     2056.19     24.40 o 
  15   2   5      137.52       95.06      8.63 o 
  16   2   5       84.21       68.57      8.29 o 
  17   2   5       62.04       66.70      8.79 o 
  18   2   5      110.98      131.44     11.14 o 
  19   2   5        0.01        5.26     10.50 o 
  20   2   5       21.34       14.83     12.37 o 
  21   2   5       93.75      106.07     20.26 o 
   1   3   5      525.98      519.51     12.35 o 
   2   3   5        3.64       14.26      3.60 o 
   3   3   5      756.60      805.28     10.83 o 
   4   3   5     1885.10     2049.01     18.97 o 
   5   3   5       92.33       90.95      5.05 o 
   6   3   5      442.36      457.84     11.30 o 
   7   3   5     7975.56     8328.27     54.93 o 
   8   3   5     2534.02     2546.34     22.05 o 
   9   3   5      265.35      291.73      8.81 o 
  10   3   5      439.97      401.65     10.16 o 
  11   3   5        0.70        6.46      5.14 o 
  12   3   5      538.73      493.91     12.35 o 
  13   3   5      662.17      687.50     15.35 o 
  14   3   5     1426.12     1396.08     25.35 o 
  15   3   5      666.85      593.90     14.84 o 
  16   3   5       43.50       41.85      7.93 o 
  17   3   5       85.26       82.59      9.09 o 
  18   3   5        2.51        0.90      8.15 o 
  19   3   5       79.87       66.75     11.75 o 
  20   3   5        9.62        4.53     16.27 o 
  21   3   5      217.05      275.79     25.72 o 
   0   4   5     1220.39     1381.92     22.80 o 
   1   4   5     3010.99     3191.79     24.67 o 
   2   4   5      374.15      436.57      8.83 o 
   3   4   5     5589.90     5703.30     41.97 o 
   4   4   5      284.57      265.05      7.53 o 
   5   4   5     2786.42     3074.01     24.89 o 
   6   4   5      508.05      460.52      9.38 o 
   7   4   5       58.87       81.89      5.41 o 
   8   4   5      488.92      532.66      9.77 o 
   9   4   5        9.44       20.32      4.46 o 
  10   4   5     2477.37     2362.66     26.48 o 
  11   4   5      104.00      114.36      8.01 o 
  12   4   5      763.18      699.76     15.90 o 
  13   4   5     6061.64     5802.62     47.34 o 
  14   4   5      188.03      170.31     10.16 o 
  15   4   5      755.36      679.75     16.12 o 
  16   4   5       25.18       25.21      7.99 o 
  17   4   5        4.55        5.33      7.94 o 
  18   4   5        3.02       -6.22      9.38 o 
  19   4   5        0.00       -3.51     11.53 o 
  20   4   5       10.22       22.37     13.51 o 
  21   4   5      102.22       97.01     17.63 o 
   1   5   5     8500.38     8214.23     53.51 o 
   2   5   5      110.89      150.12      6.81 o 
   3   5   5       13.89       24.65      4.36 o 
   4   5   5     2283.27     2400.59     28.29 o 
   5   5   5       90.77      115.15      6.17 o 
   6   5   5      514.05      558.38     11.19 o 
   7   5   5      209.37      302.45      8.93 o 
   8   5   5     1126.31     1165.71     14.19 o 
   9   5   5       87.79      104.96      6.24 o 
  10   5   5      393.38      399.30     11.01 o 
  11   5   5       91.62      135.81      8.29 o 
  12   5   5      112.17      120.36      8.47 o 
  13   5   5      395.77      408.57     13.61 o 
  14   5   5       70.55       61.12      8.59 o 
  15   5   5      646.21      665.56     17.32 o 
  16   5   5      110.71       97.17     11.86 o 
  17   5   5       36.89       33.76     10.65 o 
  18   5   5       30.70       47.92     12.60 o 
  19   5   5       17.93      -10.72     11.11 o 
  20   5   5        1.35       -2.39     12.53 o 
  21   5   5       59.47       30.04     19.27 o 
   0   6   5     5035.35     4747.17     48.17 o 
   1   6   5     3336.22     3529.02     25.84 o 
   2   6   5      124.91      122.36      5.53 o 
   3   6   5      255.49      308.88      7.75 o 
   4   6   5      949.66     1002.68     14.16 o 
   5   6   5     1244.24     1316.15     16.54 o 
   6   6   5      406.30      405.44     11.53 o 
   7   6   5      355.94      410.12     10.44 o 
   8   6   5      174.98      177.68      8.50 o 
   9   6   5       29.65       37.40      5.54 o 
  10   6   5       99.02      105.61      7.17 o 
  11   6   5      181.18      208.03      9.62 o 
  12   6   5      403.91      443.50     14.10 o 
  13   6   5        1.82       -1.88      7.00 o 
  14   6   5     1035.47      994.79     21.17 o 
  15   6   5      491.85      410.41     27.42 o 
  16   6   5       12.98        8.96      9.83 o 
  17   6   5       91.38      104.88     12.77 o 
  18   6   5       18.56        8.16     11.33 o 
  19   6   5       12.93       -2.88     11.61 o 
  20   6   5       52.98       62.31     14.67 o 
   1   7   5    10147.05    10275.66     65.62 o 
   2   7   5      137.17      170.34      6.77 o 
   3   7   5     1174.19     1129.20     15.37 o 
   4   7   5       39.93       87.37      4.95 o 
   5   7   5        3.43        7.14      4.25 o 
   6   7   5     1313.04     1332.50     17.30 o 
   7   7   5      807.59      840.82     14.26 o 
   8   7   5      132.30      119.72      7.43 o 
   9   7   5     2222.42     2192.16     28.10 o 
  10   7   5      761.35      770.64     16.88 o 
  11   7   5      278.76      322.27     13.38 o 
  12   7   5      141.29      118.28      9.28 o 
  13   7   5      215.25      222.48     15.04 o 
  14   7   5      245.77      236.60     15.91 o 
  15   7   5      428.97      425.66     20.21 o 
  16   7   5      324.18      332.25     19.01 o 
  17   7   5        9.01       11.83     12.23 o 
  18   7   5      101.34      105.49     14.55 o 
  19   7   5      103.33      108.16     15.85 o 
  20   7   5       23.77       36.30     13.53 o 
   0   8   5      312.69      366.49     10.98 o 
   1   8   5      967.17      886.52     11.58 o 
   2   8   5      748.53      742.06     10.72 o 
   3   8   5     9350.93     9488.19     62.00 o 
   4   8   5      132.58      185.08      9.80 o 
   5   8   5     2868.73     2946.90     47.01 o 
   6   8   5     1054.01      990.17     15.66 o 
   7   8   5       66.83       73.25      7.50 o 
   8   8   5      648.04      637.26     15.45 o 
   9   8   5       67.34       66.30      8.37 o 
  10   8   5     2945.31     2762.83     43.77 o 
  11   8   5        2.00        5.23      8.81 o 
  12   8   5     1118.04     1058.48     35.58 o 
  13   8   5     3099.61     2986.22     45.08 o 
  14   8   5      615.48      599.89     21.55 o 
  15   8   5      100.71      120.66     14.15 o 
  16   8   5        3.63        6.23     11.30 o 
  17   8   5       33.91       12.59     12.60 o 
  18   8   5        6.41      -12.38     12.38 o 
  19   8   5        0.83       -2.42     12.54 o 
  20   8   5        7.33       11.04     14.50 o 
   1   9   5     2516.54     2428.88     21.13 o 
   2   9   5        3.19       12.08      3.90 o 
   3   9   5      188.64      203.62      7.44 o 
   4   9   5     1303.93     1317.07     17.83 o 
   5   9   5      262.08      316.94     10.41 o 
   6   9   5      222.80      227.46     11.13 o 
   7   9   5        0.06        4.63      6.15 o 
   8   9   5      173.45      160.15     11.68 o 
   9   9   5     1482.63     1443.03     31.85 o 
  10   9   5       22.39       17.45      9.63 o 
  11   9   5      479.27      493.43     20.57 o 
  12   9   5      169.62      187.96     14.33 o 
  13   9   5     1016.68     1010.43     27.78 o 
  14   9   5        9.74        7.26     10.77 o 
  15   9   5      135.51      163.41     16.12 o 
  16   9   5      221.49      199.66     18.00 o 
  17   9   5      263.13      255.25     20.32 o 
  18   9   5      185.70      190.87     18.92 o 
  19   9   5        3.26        8.34     12.78 o 
   0  10   5       15.05       14.93      5.91 o 
   1  10   5      520.76      524.37     10.14 o 
   2  10   5      136.10      129.84      6.51 o 
   3  10   5      104.88      117.53      7.03 o 
   4  10   5     1661.10     1639.96     22.06 o 
   5  10   5        0.26        0.70      7.12 o 
   6  10   5      121.08      114.42     10.75 o 
   7  10   5       26.84       36.01      8.00 o 
   8  10   5       97.98      106.42     11.76 o 
   9  10   5       82.43       80.29     11.21 o 
  10  10   5       28.17       27.00      9.94 o 
  11  10   5        6.02       12.72     12.81 o 
  12  10   5      115.75      137.93     15.04 o 
  13  10   5      282.11      251.15     18.15 o 
  14  10   5      363.00      312.72     20.12 o 
  15  10   5        1.91       -8.62     11.35 o 
  16  10   5      136.15      141.78     16.99 o 
  17  10   5        9.79       23.34     13.71 o 
  18  10   5       25.92       44.80     15.51 o 
  19  10   5        7.20      -13.48     13.48 o 
   1  11   5     1892.82     1845.85     22.38 o 
   2  11   5      124.01      148.00      8.61 o 
   3  11   5       42.16       38.36      5.78 o 
   4  11   5       38.24       52.56      7.11 o 
   5  11   5      224.23      199.12     12.82 o 
   6  11   5      603.22      597.89     18.75 o 
   7  11   5      335.22      362.53     16.76 o 
   8  11   5      248.61      261.48     15.71 o 
   9  11   5      702.03      640.17     21.35 o 
  10  11   5      131.15      124.80     14.62 o 
  11  11   5        8.72       -9.55     10.83 o 
  12  11   5      388.17      367.24     23.33 o 
  13  11   5      341.25      350.18     29.62 o 
  14  11   5       40.42       34.42     12.45 o 
  15  11   5       75.58       70.55     14.07 o 
  16  11   5      708.93      668.83     27.36 o 
  17  11   5        8.51       15.84     13.58 o 
  18  11   5       66.96       36.16     14.73 o 
   0  12   5      161.45      221.34     16.22 o 
   1  12   5      862.63      887.66     15.78 o 
   2  12   5      290.49      303.65     12.00 o 
   3  12   5     1597.97     1558.48     23.85 o 
   4  12   5       32.47       30.17      8.37 o 
   5  12   5     3508.01     3370.89     43.29 o 
   6  12   5      678.23      632.16     25.27 o 
   7  12   5       32.01       34.11     10.47 o 
   8  12   5      219.19      210.47     16.07 o 
   9  12   5      364.17      353.33     20.23 o 
  10  12   5      416.47      403.27     22.12 o 
  11  12   5       88.74       80.26     14.10 o 
  12  12   5       91.74       67.33     14.36 o 
  13  12   5       85.14       91.01     15.42 o 
  14  12   5      498.50      469.84     24.22 o 
  15  12   5      432.22      455.90     24.75 o 
  16  12   5       12.15       15.51     13.75 o 
  17  12   5      220.59      281.11     22.20 o 
   1  13   5       74.60       77.57     10.33 o 
   2  13   5      490.43      519.98     23.24 o 
   3  13   5      611.60      532.39     17.02 o 
   4  13   5      248.24      249.58     14.20 o 
   5  13   5      521.05      470.17     17.45 o 
   6  13   5       22.22        2.08      9.30 o 
   7  13   5      621.94      598.88     23.98 o 
   8  13   5       40.75       36.84     11.71 o 
   9  13   5       87.28      104.10     14.38 o 
  10  13   5      246.60      240.84     19.09 o 
  11  13   5      580.61      633.42     29.51 o 
  12  13   5      193.95      185.34     18.06 o 
  13  13   5       84.10       98.02     19.05 o 
  14  13   5       55.97       77.93     16.52 o 
  15  13   5      174.77      229.43     19.84 o 
  16  13   5       39.53       56.44     15.20 o 
  17  13   5       22.43        1.32     13.56 o 
   0  14   5     3463.74     3616.60    133.11 o 
   1  14   5        6.83       15.86     12.47 o 
   2  14   5      108.22      131.30     11.69 o 
   3  14   5       51.60       39.52     12.09 o 
   4  14   5       44.76       49.12     19.85 o 
   5  14   5        4.13       11.31      8.92 o 
   6  14   5      261.48      247.57     15.67 o 
   7  14   5      394.72      393.09     20.98 o 
   8  14   5       92.31       85.45     13.62 o 
   9  14   5       68.22       91.86     15.66 o 
  10  14   5        6.72       -8.15     11.20 o 
  11  14   5      248.80      219.82     19.62 o 
  12  14   5       21.34       49.10     14.35 o 
  13  14   5      246.46      244.17     21.01 o 
  14  14   5      299.73      341.46     24.53 o 
  15  14   5        1.11       -5.59     12.80 o 
  16  14   5       90.19      124.42     19.69 o 
   1  15   5       16.90        8.69     12.10 o 
   2  15   5       74.14       50.04     19.48 o 
   3  15   5       55.11       50.13     15.58 o 
   4  15   5       14.84       -0.05     15.56 o 
   5  15   5      361.93      320.96     21.87 o 
   6  15   5      123.85      130.49     16.92 o 
   7  15   5       95.52      101.23     13.04 o 
   8  15   5        9.94       14.41     11.56 o 
   9  15   5      556.04      505.65     24.65 o 
  10  15   5       29.91       52.12     14.13 o 
  11  15   5        0.00      -12.25     12.25 o 
  12  15   5      188.05      172.87     30.89 o 
  13  15   5        1.97       -6.81     13.70 o 
  14  15   5        6.97       17.43     14.48 o 
  15  15   5       52.18       51.75     15.03 o 
   0  16   5     1303.82     1398.76     49.90 o 
   1  16   5       37.02       42.93     16.31 o 
   2  16   5      504.32      479.85     28.96 o 
   3  16   5      142.01      121.65     19.57 o 
   4  16   5        1.20        8.44     14.23 o 
   5  16   5      787.87      731.31     34.44 o 
   6  16   5       47.15       69.58     15.16 o 
   7  16   5        4.55       26.17     13.52 o 
   8  16   5      133.33      133.95     18.44 o 
   9  16   5      236.90      239.53     19.62 o 
  10  16   5      113.88      112.55     16.47 o 
  11  16   5        0.03        4.86     13.16 o 
  12  16   5       91.15      148.51     19.00 o 
  13  16   5        0.42       23.02     14.98 o 
  14  16   5        8.12       23.59     17.67 o 
   1  17   5        0.82        7.20     13.40 o 
   2  17   5       73.48       77.26     18.20 o 
   3  17   5       25.77       41.83     16.88 o 
   4  17   5       90.22      102.67     20.07 o 
   5  17   5      238.45      197.04     24.25 o 
   6  17   5       42.18       60.41     28.04 o 
   7  17   5        0.31      -15.86     15.86 o 
   8  17   5       34.51       68.54     19.85 o 
   9  17   5       17.10       38.25     16.33 o 
  10  17   5      111.40      115.73     19.33 o 
  11  17   5       72.02       73.48     18.12 o 
  12  17   5      245.39      252.29     22.47 o 
   0  18   5      717.20      736.97     63.45 o 
   1  18   5      164.33      162.83     30.29 o 
   2  18   5        5.99       10.50     16.52 o 
   3  18   5       25.38       17.04     17.15 o 
   4  18   5       91.17       67.49     41.28 o 
   5  18   5      372.99      415.11     32.35 o 
   6  18   5       76.11       36.07     19.10 o 
   7  18   5       90.82       67.85     19.90 o 
   8  18   5       51.15       56.33     20.19 o 
   9  18   5       29.45       10.88     17.73 o 
  10  18   5        2.42       34.07     19.14 o 
  11  18   5       18.37       25.45     20.50 o 
   1  19   5       70.29       91.35     26.15 o 
   2  19   5        1.65       27.15     23.04 o 
   3  19   5       35.12       34.69     17.61 o 
   4  19   5       32.13       52.11     34.78 o 
   5  19   5        0.52       17.04     17.45 o 
   6  19   5       46.26       23.06     18.67 o 
   7  19   5       39.21       25.06     19.64 o 
   8  19   5       68.11       74.60     21.66 o 
   9  19   5      356.37      404.08     34.13 o 
   0  20   5      545.37      498.72     65.13 o 
   1  20   5      171.18      211.81     33.50 o 
   2  20   5      306.53      256.58     36.21 o 
   3  20   5       27.61       32.90     25.14 o 
   4  20   5       41.15       52.08     26.41 o 
   5  20   5      311.27      333.42     31.94 o 
   6  20   5        8.07       24.59     18.60 o 
   7  20   5       30.08       50.88     25.60 o 
   1  21   5       74.80      111.10     29.90 o 
   2  21   5       73.00       62.69     27.56 o 
   0   0   6      544.91      773.05     38.44 o 
   1   0   6     2237.40     2191.99     34.99 o 
   2   0   6     1238.24     1488.51     27.66 o 
   3   0   6     5955.02     6404.38    203.66 o 
   4   0   6        0.92       -3.19      6.95 o 
   5   0   6        0.00       23.89     20.74 o 
   6   0   6     3238.46     3707.61     79.87 o 
   7   0   6     2897.60     2869.75     33.07 o 
   8   0   6     3124.40     3104.59     54.10 o 
   9   0   6      352.57      383.64     13.18 o 
  10   0   6     1902.25     1838.81     27.95 o 
  11   0   6       97.11       95.13      9.05 o 
  12   0   6      481.61      507.75     15.84 o 
  13   0   6      207.22      253.62     13.48 o 
  14   0   6      586.14      674.44     18.69 o 
  15   0   6     1971.21     1711.97     36.70 o 
  16   0   6       15.52       17.09     11.83 o 
  17   0   6       67.18       86.01     14.92 o 
  18   0   6       34.78       17.48     13.53 o 
  19   0   6      110.78      124.74     17.87 o 
  20   0   6       86.39       48.80     16.61 o 
  21   0   6       38.59       93.49     20.28 o 
   1   1   6     6334.83     6217.73     53.74 o 
   2   1   6        7.20       20.16      5.36 o 
   3   1   6     1876.75     1974.01     22.55 o 
   4   1   6      167.35      117.89      5.62 o 
   5   1   6     7422.65     8147.33     74.79 o 
   6   1   6      384.55      434.90     12.65 o 
   7   1   6       51.65       67.77      4.61 o 
   8   1   6      371.42      376.31      7.89 o 
   9   1   6     1163.50     1171.32     13.59 o 
  10   1   6      127.35      123.90      6.26 o 
  11   1   6        9.15       13.11      5.80 o 
  12   1   6       38.07       61.30      5.96 o 
  13   1   6     6335.64     5937.54     46.23 o 
  14   1   6       62.32       52.46      7.59 o 
  15   1   6        0.10       11.17      6.86 o 
  16   1   6      482.65      486.06     16.96 o 
  17   1   6      577.37      646.64     18.40 o 
  18   1   6      207.66      212.21     13.97 o 
  19   1   6        0.07       -3.77      9.63 o 
  20   1   6       14.37        5.36     10.31 o 
  21   1   6      343.91      393.90     22.12 o 
   0   2   6       31.89       31.60      8.21 o 
   1   2   6      465.90      457.05     10.48 o 
   2   2   6     1096.00     1084.28     13.36 o 
   3   2   6     1280.52     1374.62     14.89 o 
   4   2   6      773.72      777.49     12.00 o 
   5   2   6      455.14      519.25      9.14 o 
   6   2   6       15.70       37.50      5.21 o 
   7   2   6       16.76       30.29      6.91 o 
   8   2   6       51.42       58.64      4.40 o 
   9   2   6       36.86       45.92      4.48 o 
  10   2   6      143.96      152.82      6.64 o 
  11   2   6        0.01       -3.63      4.38 o 
  12   2   6       71.70       75.83      7.31 o 
  13   2   6      724.10      695.15     20.21 o 
  14   2   6       20.39        4.00      6.17 o 
  15   2   6       80.75       80.82      8.04 o 
  16   2   6        2.57        2.95      6.44 o 
  17   2   6        2.90       -1.98      8.69 o 
  18   2   6        7.38       10.56      9.31 o 
  19   2   6        2.33        0.81     10.32 o 
  20   2   6        7.60       -8.71     10.99 o 
  21   2   6      349.80      438.73     26.38 o 
   1   3   6       40.06       67.15      4.76 o 
   2   3   6     1019.48     1108.43     16.40 o 
   3   3   6     2042.46     2350.35     23.77 o 
   4   3   6        0.41       18.38      5.26 o 
   5   3   6     4873.60     5434.52     42.26 o 
   6   3   6     1451.58     1454.86     17.44 o 
   7   3   6      237.09      212.36      7.56 o 
   8   3   6     1848.34     1871.36     19.21 o 
   9   3   6     1183.73     1222.96     15.26 o 
  10   3   6     2463.18     2397.33     24.88 o 
  11   3   6      548.02      528.46     12.48 o 
  12   3   6       41.34       58.74      8.23 o 
  13   3   6     5811.87     5313.28     43.18 o 
  14   3   6      830.78      773.10     16.14 o 
  15   3   6       96.15       85.42      9.29 o 
  16   3   6      256.47      318.03     12.44 o 
  17   3   6      189.10      192.13     11.59 o 
  18   3   6        0.56       -8.95      8.95 o 
  19   3   6        1.94       -5.63     10.48 o 
  20   3   6       88.98       95.00     24.55 o 
  21   3   6      387.32      485.58     30.01 o 
   0   4   6     9959.12    10435.67    106.21 o 
   1   4   6        7.93       52.22      7.74 o 
   2   4   6      541.40      649.46     13.11 o 
   3   4   6     2534.47     3101.89     26.54 o 
   4   4   6        4.14        0.87      3.81 o 
   5   4   6      621.41      664.24     11.37 o 
   6   4   6     2628.39     3061.52     63.48 o 
   7   4   6       12.33       29.72      8.80 o 
   8   4   6      891.37      857.11     13.14 o 
   9   4   6      460.21      464.38     10.98 o 
  10   4   6     1034.23      999.41     19.63 o 
  11   4   6     1677.53     1620.74     21.71 o 
  12   4   6      114.24      135.62     13.71 o 
  13   4   6      140.44      146.29      9.60 o 
  14   4   6       21.90       16.60      7.93 o 
  15   4   6       17.73       13.56      7.30 o 
  16   4   6        0.28        3.12      9.47 o 
  17   4   6       24.12       31.07      8.42 o 
  18   4   6        2.13       -8.29      8.29 o 
  19   4   6        7.35      -10.02     12.31 o 
  20   4   6        3.36       11.18     16.38 o 
  21   4   6       47.62       82.07     18.90 o 
   1   5   6     3663.29     3671.39     28.69 o 
   2   5   6     1472.17     1526.08     18.45 o 
   3   5   6      427.60      435.74      9.49 o 
   4   5   6      817.37      901.80     13.65 o 
   5   5   6      431.07      452.89     10.11 o 
   6   5   6      467.09      526.07     11.20 o 
   7   5   6      293.03      320.70      9.10 o 
   8   5   6      399.96      420.96     10.58 o 
   9   5   6     2068.24     1952.81     21.74 o 
  10   5   6      464.76      441.86     11.85 o 
  11   5   6        3.79        5.52      5.65 o 
  12   5   6      467.29      474.30     13.58 o 
  13   5   6        0.51        0.07      6.27 o 
  14   5   6       30.61       38.09      7.43 o 
  15   5   6       60.66       74.90      9.62 o 
  16   5   6       23.56       17.42      8.35 o 
  17   5   6        0.97        8.06     10.90 o 
  18   5   6      151.98      150.86     13.56 o 
  19   5   6       43.52       36.81     11.97 o 
  20   5   6        2.13       -4.98     23.58 o 
   0   6   6     1593.38     1566.48     28.50 o 
   1   6   6        1.37        0.41      3.87 o 
   2   6   6     3418.74     3329.77     29.02 o 
   3   6   6     1126.98     1196.99     14.59 o 
   4   6   6      923.09      863.11     14.25 o 
   5   6   6     2663.15     2602.69     27.19 o 
   6   6   6      364.63      390.95     13.94 o 
   7   6   6      174.17      232.79      8.60 o 
   8   6   6        9.01       14.95      4.81 o 
   9   6   6      574.23      588.47     13.27 o 
  10   6   6      811.85      799.57     15.79 o 
  11   6   6     1745.24     1669.74     21.49 o 
  12   6   6      175.70      167.59     10.45 o 
  13   6   6     1604.29     1498.07     23.33 o 
  14   6   6      186.48      160.93     11.11 o 
  15   6   6       60.68       40.45     11.04 o 
  16   6   6       52.14       20.60      9.79 o 
  17   6   6      158.71      186.37     16.34 o 
  18   6   6       77.90       70.22     12.93 o 
  19   6   6       46.01       69.69     13.40 o 
  20   6   6       32.77       77.41     15.77 o 
   1   7   6      791.56      847.95     11.40 o 
   2   7   6       60.30       45.59      7.68 o 
   3   7   6     5612.16     5962.60     43.17 o 
   4   7   6      129.00      196.66      7.25 o 
   5   7   6       69.97      101.18      5.93 o 
   6   7   6     2329.18     2378.90     25.38 o 
   7   7   6      564.37      644.89     15.61 o 
   8   7   6      779.58      733.60     14.09 o 
   9   7   6      864.81      831.98     17.14 o 
  10   7   6      538.25      589.27     25.03 o 
  11   7   6      800.81      840.33     20.29 o 
  12   7   6      117.96      137.28     10.64 o 
  13   7   6     3689.72     3503.36     42.88 o 
  14   7   6      665.69      615.12     21.48 o 
  15   7   6       40.46       20.77     10.83 o 
  16   7   6       52.21       62.80     12.48 o 
  17   7   6       34.25       12.64     11.39 o 
  18   7   6       47.59       58.56     14.60 o 
  19   7   6       46.15       65.72     14.20 o 
  20   7   6       56.30       84.76     14.27 o 
   0   8   6     7358.73     7432.87     72.56 o 
   1   8   6      389.72      400.08      8.89 o 
   2   8   6        2.78        3.87      3.58 o 
   3   8   6     1852.95     1908.91     18.24 o 
   4   8   6        3.09        0.08      4.23 o 
   5   8   6      123.51      152.40      7.75 o 
   6   8   6      559.40      543.65     12.21 o 
   7   8   6     1056.42     1109.56     18.56 o 
   8   8   6        0.74        5.20      6.35 o 
   9   8   6        0.51       -3.68      6.89 o 
  10   8   6        0.95       19.16      7.64 o 
  11   8   6     2468.49     2348.36     32.88 o 
  12   8   6       44.62       41.17     11.22 o 
  13   8   6      332.75      322.63     17.45 o 
  14   8   6     1188.43     1144.11     27.40 o 
  15   8   6      426.43      419.24     20.81 o 
  16   8   6       37.14       13.31     11.93 o 
  17   8   6       95.35       83.42     15.41 o 
  18   8   6        8.45       13.60     13.29 o 
  19   8   6       77.84       76.53     17.85 o 
   1   9   6      634.87      651.56     10.98 o 
   2   9   6      221.67      254.20      7.73 o 
   3   9   6        3.27        7.96      6.38 o 
   4   9   6       52.37       44.26      6.60 o 
   5   9   6      303.99      313.42     14.71 o 
   6   9   6       53.81       70.31      7.86 o 
   7   9   6     2789.08     2765.54     30.44 o 
   8   9   6        2.23       -1.10      6.66 o 
   9   9   6     1563.72     1474.49     26.29 o 
  10   9   6      276.30      307.97     17.19 o 
  11   9   6      256.22      286.71     16.08 o 
  12   9   6      343.20      367.67     18.11 o 
  13   9   6      762.29      725.45     22.68 o 
  14   9   6      134.70      143.89     19.77 o 
  15   9   6       67.59       61.99     12.30 o 
  16   9   6      173.21      200.29     18.14 o 
  17   9   6       56.80       29.63     14.22 o 
  18   9   6       14.05       13.38     13.63 o 
  19   9   6        0.07        8.17     13.30 o 
   0  10   6     3120.35     3007.46     38.07 o 
   1  10   6       62.05       78.04      5.63 o 
   2  10   6     1611.34     1571.48     18.27 o 
   3  10   6       23.81       18.44      5.31 o 
   4  10   6       57.10       65.61      7.28 o 
   5  10   6       72.08       88.06      8.11 o 
   6  10   6      172.13      179.23     13.67 o 
   7  10   6       63.16       53.77      8.67 o 
   8  10   6       40.31       38.14      9.83 o 
   9  10   6       16.12       22.58      9.46 o 
  10  10   6      226.07      214.87     15.43 o 
  11  10   6     1216.92     1130.74     28.40 o 
  12  10   6        0.70       16.85     13.53 o 
  13  10   6      199.89      195.14     15.69 o 
  14  10   6      384.78      377.36     20.30 o 
  15  10   6       37.21       22.27     11.98 o 
  16  10   6      222.60      253.10     26.45 o 
  17  10   6      168.90      179.83     18.57 o 
  18  10   6       61.23       54.23     15.92 o 
   1  11   6       69.27       76.61      7.94 o 
   2  11   6     1292.37     1226.12     21.88 o 
   3  11   6      259.37      270.92     11.24 o 
   4  11   6      552.81      588.95     14.77 o 
   5  11   6      684.19      658.29     17.67 o 
   6  11   6      355.57      386.04     15.75 o 
   7  11   6       35.60       22.20      8.74 o 
   8  11   6      359.25      384.47     17.06 o 
   9  11   6      420.83      423.07     19.86 o 
  10  11   6       55.95       53.96     12.23 o 
  11  11   6       13.37       17.36     11.03 o 
  12  11   6       82.78      108.12     13.19 o 
  13  11   6      826.77      725.94     24.93 o 
  14  11   6       24.15       25.61     12.46 o 
  15  11   6       47.66       51.61     14.96 o 
  16  11   6        7.90       -0.97     12.79 o 
  17  11   6       15.83        3.74     13.74 o 
  18  11   6       61.37       80.57     16.15 o 
   0  12   6        7.22       -3.35      8.36 o 
   1  12   6       98.41      102.42      8.22 o 
   2  12   6      146.88      136.93      8.14 o 
   3  12   6      639.52      648.89     17.15 o 
   4  12   6       73.80       54.61      9.05 o 
   5  12   6      722.71      775.62     19.63 o 
   6  12   6       12.12        0.11      9.61 o 
   7  12   6      540.94      583.32     18.95 o 
   8  12   6       25.39       25.68      9.45 o 
   9  12   6      113.32      142.99     14.30 o 
  10  12   6       81.37       80.80     14.54 o 
  11  12   6      257.30      274.16     25.27 o 
  12  12   6      416.92      436.23     24.42 o 
  13  12   6      582.44      511.64     24.63 o 
  14  12   6      242.35      242.55     19.32 o 
  15  12   6      401.80      474.07     25.19 o 
  16  12   6        8.87       -2.15     13.21 o 
  17  12   6        0.53       33.44     14.71 o 
   1  13   6      382.21      419.72     19.72 o 
   2  13   6       20.57       25.29     10.00 o 
   3  13   6      659.15      624.32     18.27 o 
   4  13   6      233.97      251.10     19.84 o 
   5  13   6      526.99      508.63     18.78 o 
   6  13   6      147.97      154.59     13.31 o 
   7  13   6      694.04      675.15     21.74 o 
   8  13   6       51.44       57.10     11.72 o 
   9  13   6        5.44       15.45     11.10 o 
  10  13   6        4.57       -2.76     10.96 o 
  11  13   6       15.37        6.56     12.58 o 
  12  13   6        5.49       19.53     13.32 o 
  13  13   6      135.47      168.44     18.94 o 
  14  13   6       31.58       44.39     14.27 o 
  15  13   6       46.81       45.51     14.76 o 
  16  13   6      100.18      111.43     17.27 o 
   0  14   6      329.04      312.67     24.73 o 
   1  14   6      260.76      287.68     22.37 o 
   2  14   6      211.48      227.32     24.24 o 
   3  14   6        0.17      -10.00     10.00 o 
   4  14   6      203.74      187.32     17.46 o 
   5  14   6       33.55       22.31     10.26 o 
   6  14   6        0.84        9.12      9.52 o 
   7  14   6      228.73      243.79     16.41 o 
   8  14   6      123.44      147.27     14.66 o 
   9  14   6      154.32      164.79     15.61 o 
  10  14   6       13.25       20.84     11.59 o 
  11  14   6        3.45       10.40     11.91 o 
  12  14   6      143.07      127.60     15.95 o 
  13  14   6       21.11       13.72     16.29 o 
  14  14   6        3.62       -2.27     12.19 o 
  15  14   6       11.47       23.07     18.15 o 
   1  15   6      117.15      111.08     17.88 o 
   2  15   6      383.58      413.17     26.08 o 
   3  15   6      268.65      325.35     25.70 o 
   4  15   6      349.92      344.18     26.79 o 
   5  15   6      238.81      246.65     20.19 o 
   6  15   6        0.29       -0.82     11.88 o 
   7  15   6       16.10       -7.01     10.68 o 
   8  15   6      447.25      419.80     21.12 o 
   9  15   6      157.88      162.18     18.76 o 
  10  15   6       84.80       85.71     14.96 o 
  11  15   6      226.35      197.09     17.77 o 
  12  15   6        5.50       26.18     13.18 o 
  13  15   6        8.87       15.18     13.66 o 
  14  15   6       24.69       37.28     13.84 o 
  15  15   6      153.49      137.86     30.87 o 
   0  16   6     1151.25     1158.72     75.81 o 
   1  16   6      454.07      452.54     28.05 o 
   2  16   6      310.75      332.37     26.26 o 
   3  16   6       81.79      125.73     19.40 o 
   4  16   6       48.68       19.98     16.32 o 
   5  16   6      303.77      276.09     25.89 o 
   6  16   6        8.79       12.49     13.20 o 
   7  16   6       67.89       71.12     15.73 o 
   8  16   6       16.60       36.61     15.29 o 
   9  16   6      126.50      100.68     17.96 o 
  10  16   6       19.01       37.31     13.26 o 
  11  16   6        3.52       22.35     12.92 o 
  12  16   6      500.52      509.84     25.88 o 
  13  16   6      137.05      145.96     17.95 o 
   1  17   6      977.99     1046.42    149.91 o 
   2  17   6        6.26        8.42     14.99 o 
   3  17   6      847.35      834.40     36.87 o 
   4  17   6      445.58      388.86     30.48 o 
   5  17   6      234.19      287.83     37.57 o 
   6  17   6      306.51      273.80     27.04 o 
   7  17   6        8.68       10.66     16.87 o 
   8  17   6      329.75      327.88     30.51 o 
   9  17   6      126.46      140.23     20.57 o 
  10  17   6        6.94       19.13     18.02 o 
  11  17   6        7.94       44.01     17.33 o 
  12  17   6       73.69       78.86     25.51 o 
   0  18   6      215.75      251.97     47.75 o 
   1  18   6      336.76      343.94     37.76 o 
   2  18   6        2.82      -19.83     20.25 o 
   3  18   6        5.76       48.51     17.91 o 
   4  18   6        6.31       -0.01     17.62 o 
   5  18   6        0.17       -1.64     20.45 o 
   6  18   6        2.48       10.19     17.91 o 
   7  18   6       45.44       68.08     20.92 o 
   8  18   6      115.91      125.26     22.81 o 
   9  18   6      550.68      477.21     35.97 o 
  10  18   6       78.49       93.53     22.72 o 
   1  19   6      111.19      151.83     30.80 o 
   2  19   6       25.80       63.93     25.14 o 
   3  19   6       24.55       58.43     24.86 o 
   4  19   6       28.71       50.39     31.13 o 
   5  19   6       31.14       77.67     21.27 o 
   6  19   6        0.08       -2.46     18.07 o 
   7  19   6      204.79      192.99     26.97 o 
   8  19   6       14.67       26.72     20.04 o 
   0  20   6        5.83       19.32     33.39 o 
   1  20   6        0.15       14.80     22.41 o 
   2  20   6        0.01        1.88     24.13 o 
   3  20   6        0.76        1.63     22.24 o 
   4  20   6       29.05       64.08     27.52 o 
   5  20   6       87.29       78.05     27.67 o 
   6  20   6       56.13       69.66     21.10 o 
   1   1   7        1.18        5.57      5.30 o 
   2   1   7       48.42      105.88      6.49 o 
   3   1   7      143.97      153.40      7.11 o 
   4   1   7      151.25      230.25      7.69 o 
   5   1   7     4389.57     4619.75     35.89 o 
   6   1   7      624.09      704.93     15.01 o 
   7   1   7      292.20      371.52      9.37 o 
   8   1   7      141.73      143.87      6.54 o 
   9   1   7     1328.51     1279.57     18.02 o 
  10   1   7      214.59      186.48      8.30 o 
  11   1   7     2540.35     2466.81     32.70 o 
  12   1   7      199.88      222.14     10.60 o 
  13   1   7      427.64      428.87     12.84 o 
  14   1   7        0.35       -0.77      7.61 o 
  15   1   7       13.84       -0.32      7.78 o 
  16   1   7        0.00       -7.77      7.77 o 
  17   1   7      243.65      246.72     13.94 o 
  18   1   7       76.91       82.03     11.30 o 
  19   1   7       63.85       85.89     12.10 o 
  20   1   7        7.45       11.55     11.61 o 
  21   1   7       10.55        0.31     12.02 o 
   0   2   7      641.42      715.23     25.10 o 
   1   2   7     3718.15     3667.86     33.77 o 
   2   2   7    11537.54    12529.33     91.18 o 
   3   2   7      273.06      378.13     13.94 o 
   4   2   7      267.03      259.21      8.03 o 
   5   2   7        1.42        5.12      3.81 o 
   6   2   7    17859.16    18727.62    111.36 o 
   7   2   7     3065.14     3371.32     28.51 o 
   8   2   7      216.62      165.79      7.73 o 
   9   2   7      321.63      382.82     10.09 o 
  10   2   7     1285.62     1207.66     16.86 o 
  11   2   7       60.10       59.68      6.92 o 
  12   2   7     4732.56     4509.16     38.12 o 
  13   2   7       46.44       50.23      7.56 o 
  14   2   7     1386.74     1209.54     18.50 o 
  15   2   7        0.37        5.34      7.92 o 
  16   2   7        1.51        1.90      8.14 o 
  17   2   7        5.12       15.90      8.95 o 
  18   2   7       87.66       69.89     11.23 o 
  19   2   7       29.36       10.62     11.26 o 
  20   2   7      186.13      258.30     17.46 o 
  21   2   7       21.80       37.81     13.96 o 
   1   3   7     1284.67     1480.73     17.41 o 
   2   3   7      678.71      769.57     25.18 o 
   3   3   7      891.55      845.38     12.34 o 
   4   3   7        7.02       15.55      4.23 o 
   5   3   7      939.19      995.32     13.56 o 
   6   3   7      597.25      564.28     11.05 o 
   7   3   7      325.95      280.63      9.11 o 
   8   3   7       15.09        9.98      4.47 o 
   9   3   7      917.29      863.98     15.41 o 
  10   3   7      215.54      209.33      9.46 o 
  11   3   7      176.76      189.62      9.38 o 
  12   3   7        2.60        2.95      6.16 o 
  13   3   7       83.15       82.58      8.01 o 
  14   3   7      307.04      295.88     12.22 o 
  15   3   7       61.99       77.87      8.23 o 
  16   3   7       11.19       34.60      8.07 o 
  17   3   7      213.35      216.82     13.87 o 
  18   3   7       10.14       -9.82      9.82 o 
  19   3   7       43.49       19.84     11.26 o 
  20   3   7       10.28       17.48     15.62 o 
  21   3   7        7.52       13.15     16.14 o 
   0   4   7      695.31      693.94     18.77 o 
   1   4   7     1502.66     1461.75     16.81 o 
   2   4   7     3960.05     4038.53     31.47 o 
   3   4   7       44.02       72.72      7.09 o 
   4   4   7     1640.34     1717.56     18.68 o 
   5   4   7       40.19       43.66      5.33 o 
   6   4   7     1650.63     1653.85     22.30 o 
   7   4   7       65.31       51.66      5.64 o 
   8   4   7       74.09       81.12      6.40 o 
   9   4   7      495.47      519.99     11.66 o 
  10   4   7      649.52      613.88     13.13 o 
  11   4   7     1646.45     1540.42     23.70 o 
  12   4   7      612.98      591.83     15.93 o 
  13   4   7       19.87       11.20      6.48 o 
  14   4   7        1.57        8.90      6.79 o 
  15   4   7       13.40       26.62      9.77 o 
  16   4   7      513.31      537.37     16.15 o 
  17   4   7        2.05       -2.52      8.60 o 
  18   4   7        6.70       -4.50     10.72 o 
  19   4   7      104.94      103.70     15.83 o 
  20   4   7        8.72       10.46     15.64 o 
   1   5   7       82.58      156.25      6.93 o 
   2   5   7       36.59       46.62      5.09 o 
   3   5   7      264.60      295.54      8.72 o 
   4   5   7     2718.07     2772.43     25.35 o 
   5   5   7      841.71      797.99     16.67 o 
   6   5   7     2336.18     2365.03     27.30 o 
   7   5   7      324.39      382.17     10.42 o 
   8   5   7       13.51       21.64      5.18 o 
   9   5   7      133.05      151.39      8.43 o 
  10   5   7       41.05       34.08      8.03 o 
  11   5   7     1082.92     1049.71     17.09 o 
  12   5   7      939.01      915.93     16.52 o 
  13   5   7      497.36      514.86     14.20 o 
  14   5   7      139.86      165.34     11.46 o 
  15   5   7        0.05        1.24      7.47 o 
  16   5   7       13.33        0.65      7.88 o 
  17   5   7      144.69       91.46     13.46 o 
  18   5   7       11.67       18.07     11.69 o 
  19   5   7        0.44       13.87     13.18 o 
  20   5   7       19.12       11.67     13.92 o 
   0   6   7     1759.01     1770.73     25.58 o 
   1   6   7       65.85       91.61      6.17 o 
   2   6   7     1998.95     2062.51     19.45 o 
   3   6   7     1734.34     1749.42     17.92 o 
   4   6   7      147.24      137.63      7.07 o 
   5   6   7      161.09      160.84      7.65 o 
   6   6   7     4981.03     5111.86     41.95 o 
   7   6   7      246.23      282.71      9.67 o 
   8   6   7       40.97       50.71      6.26 o 
   9   6   7      244.54      260.31     10.27 o 
  10   6   7     2240.40     2100.32     24.58 o 
  11   6   7      218.74      219.72     11.60 o 
  12   6   7        2.95       -5.20      7.21 o 
  13   6   7       24.12       30.14      8.13 o 
  14   6   7      784.22      765.19     17.81 o 
  15   6   7       16.00       33.70      9.39 o 
  16   6   7      105.36      115.71     13.95 o 
  17   6   7       10.80       -0.42     10.48 o 
  18   6   7       29.75       39.40     11.39 o 
  19   6   7        4.05       22.35     13.85 o 
  20   6   7      504.66      602.11     29.68 o 
   1   7   7     3144.34     3222.06     27.26 o 
   2   7   7      166.32      216.96      8.10 o 
   3   7   7      599.80      552.25     11.11 o 
   4   7   7      800.23      813.00     13.08 o 
   5   7   7      360.92      380.57     10.90 o 
   6   7   7       73.16       74.81      6.48 o 
   7   7   7     2159.55     2136.04     22.85 o 
   8   7   7      875.92      878.99     15.11 o 
   9   7   7      225.34      238.48     13.66 o 
  10   7   7      871.99      860.04     17.85 o 
  11   7   7      659.48      599.59     16.03 o 
  12   7   7       92.68       89.72      9.75 o 
  13   7   7      574.05      531.91     21.66 o 
  14   7   7      206.43      192.45     14.17 o 
  15   7   7      222.05      225.28     15.64 o 
  16   7   7       54.00       51.27     12.10 o 
  17   7   7        0.01        4.72     10.90 o 
  18   7   7       38.80       15.83     10.03 o 
  19   7   7       57.36       32.74     12.76 o 
   0   8   7       37.53       40.35      8.15 o 
   1   8   7      149.99      163.56      7.03 o 
   2   8   7     1806.61     1751.91     17.86 o 
   3   8   7       68.27       97.30      6.53 o 
   4   8   7     1136.21     1151.79     15.63 o 
   5   8   7      130.93      179.98      8.76 o 
   6   8   7     2197.99     2195.50     25.36 o 
   7   8   7      177.47      156.39      9.90 o 
   8   8   7      359.83      309.18     12.08 o 
   9   8   7      603.33      601.56     15.18 o 
  10   8   7      135.82      141.45     10.01 o 
  11   8   7       45.37       41.88      8.89 o 
  12   8   7        6.56        4.36      9.11 o 
  13   8   7      365.09      339.38     19.87 o 
  14   8   7       60.15       52.50     11.40 o 
  15   8   7      175.01      154.26     14.17 o 
  16   8   7      363.34      384.01     19.49 o 
  17   8   7      115.62      116.25     16.36 o 
  18   8   7       53.40       42.71     13.98 o 
  19   8   7        4.05        9.40     11.86 o 
   1   9   7       91.78      114.16      6.22 o 
   2   9   7      298.13      287.69      8.42 o 
   3   9   7       32.87       26.14      5.90 o 
   4   9   7      657.78      645.69     13.31 o 
   5   9   7      113.92      109.25      8.88 o 
   6   9   7       28.77       35.72      7.81 o 
   7   9   7      290.44      315.31     16.62 o 
   8   9   7        0.44        8.70      6.99 o 
   9   9   7      277.19      275.29     13.28 o 
  10   9   7      749.39      656.92     17.54 o 
  11   9   7        4.10       19.32      9.17 o 
  12   9   7      774.06      807.88     21.71 o 
  13   9   7       82.82       98.74     12.51 o 
  14   9   7        6.59       16.43     10.54 o 
  15   9   7        6.54       17.69     11.50 o 
  16   9   7        0.48        6.41     10.82 o 
  17   9   7      160.42      173.00     17.28 o 
  18   9   7        0.00       -1.05     13.03 o 
  19   9   7       94.63      115.56     16.84 o 
   0  10   7     1256.44     1248.04     23.34 o 
   1  10   7      509.18      502.37     10.84 o 
   2  10   7       97.44      100.55      7.37 o 
   3  10   7      130.94      173.58     18.52 o 
   4  10   7       11.33       -4.97      8.72 o 
   5  10   7        3.91       -4.04     10.77 o 
   6  10   7      651.43      713.85     17.13 o 
   7  10   7       26.71       45.15     11.51 o 
   8  10   7       98.38      103.24     12.82 o 
   9  10   7       14.95       15.59      9.04 o 
  10  10   7     1041.61      935.05     22.94 o 
  11  10   7       13.25       22.60      9.70 o 
  12  10   7      550.66      537.99     24.37 o 
  13  10   7       15.12       19.27     10.86 o 
  14  10   7      108.02       95.60     13.42 o 
  15  10   7        5.16       21.20     11.48 o 
  16  10   7        2.65       -0.66     12.88 o 
  17  10   7        5.50       11.72     13.24 o 
  18  10   7       34.08       10.20     12.74 o 
   1  11   7      280.69      272.83     10.23 o 
   2  11   7      261.96      332.66     11.99 o 
   3  11   7      943.48      982.94     19.57 o 
   4  11   7      715.43      725.99     17.53 o 
   5  11   7      212.74      210.98     12.67 o 
   6  11   7       11.67        7.76      8.00 o 
   7  11   7      116.83      117.03     11.27 o 
   8  11   7     1726.81     1657.97     34.81 o 
   9  11   7      127.63      135.29     14.20 o 
  10  11   7     1467.13     1401.60     28.80 o 
  11  11   7      909.56      792.40     21.95 o 
  12  11   7      379.41      390.02     21.47 o 
  13  11   7      255.01      257.18     16.67 o 
  14  11   7       75.68       60.49     13.17 o 
  15  11   7        1.48      -10.51     11.45 o 
  16  11   7      122.99      170.55     17.08 o 
  17  11   7       18.03       13.55     13.45 o 
   0  12   7       14.54        6.30      9.08 o 
   1  12   7     4160.60     3966.17     72.21 o 
   2  12   7      147.75      139.96      9.24 o 
   3  12   7        0.05       -7.09      7.09 o 
   4  12   7       50.85       54.86      9.06 o 
   5  12   7       98.40       83.56     10.28 o 
   6  12   7      683.32      679.40     19.37 o 
   7  12   7      279.64      286.53     15.51 o 
   8  12   7       67.23       73.36     13.28 o 
   9  12   7       74.33       58.24     11.38 o 
  10  12   7      120.97      104.51     17.31 o 
  11  12   7       14.74       22.79     11.09 o 
  12  12   7      211.85      196.21     15.14 o 
  13  12   7      384.51      391.77     21.96 o 
  14  12   7       97.81      105.18     14.85 o 
  15  12   7       31.41       44.12     13.56 o 
  16  12   7      106.55      114.07     16.28 o 
  17  12   7      473.37      552.92     25.85 o 
   1  13   7      317.25      351.71     19.09 o 
   2  13   7      648.10      622.15     33.78 o 
   3  13   7      576.48      569.78     20.20 o 
   4  13   7       18.49       17.40      8.33 o 
   5  13   7        1.57        4.96      8.35 o 
   6  13   7      444.52      437.69     18.13 o 
   7  13   7      152.06      167.65     13.53 o 
   8  13   7       10.71       10.57      9.52 o 
   9  13   7       29.59       15.38     10.47 o 
  10  13   7     1217.90     1116.08     28.98 o 
  11  13   7       72.00       64.01     13.47 o 
  12  13   7      320.66      356.63     19.85 o 
  13  13   7        0.58        7.70     12.08 o 
  14  13   7       36.11       42.30     13.27 o 
  15  13   7        0.69        0.15     11.97 o 
  16  13   7       55.03       60.55     14.69 o 
   0  14   7      344.49      370.05     49.36 o 
   1  14   7      559.21      509.41     28.03 o 
   2  14   7       14.11       38.48     11.81 o 
   3  14   7      200.86      202.65     17.73 o 
   4  14   7        9.26       24.48     12.00 o 
   5  14   7      304.47      264.48     17.74 o 
   6  14   7        0.23       -5.99      9.38 o 
   7  14   7      107.77       92.08     12.65 o 
   8  14   7      458.40      443.41     21.35 o 
   9  14   7        0.94        8.90     11.42 o 
  10  14   7       21.81       -2.35     11.70 o 
  11  14   7       35.01       41.80     14.24 o 
  12  14   7       66.82       82.24     15.33 o 
  13  14   7       45.85       81.47     14.07 o 
  14  14   7        6.76       26.01     13.09 o 
  15  14   7      112.46      131.81     16.63 o 
   1  15   7       33.76       62.01     22.57 o 
   2  15   7       52.35       60.09     14.60 o 
   3  15   7      132.73      143.66     19.28 o 
   4  15   7       37.62       15.16     11.90 o 
   5  15   7      105.57       99.05     15.92 o 
   6  15   7       56.24       76.98     15.42 o 
   7  15   7        0.46       -0.25     12.96 o 
   8  15   7      756.31      720.54     27.99 o 
   9  15   7        1.55       19.42     12.06 o 
  10  15   7      168.05      196.67     17.57 o 
  11  15   7        9.03       24.33     13.95 o 
  12  15   7      152.33      156.86     17.24 o 
  13  15   7      185.28      217.86     19.27 o 
  14  15   7        0.03        3.81     12.80 o 
   0  16   7       26.51       19.17     28.94 o 
   1  16   7      930.80      840.48     46.03 o 
   2  16   7        0.02        9.79     18.98 o 
   3  16   7       36.80       45.69     15.89 o 
   4  16   7        5.52      -11.02     15.09 o 
   5  16   7       77.67       79.19     18.87 o 
   6  16   7       24.70       -2.43     13.38 o 
   7  16   7       70.69       69.74     18.37 o 
   8  16   7      148.90      150.06     19.53 o 
   9  16   7       19.92       11.05     17.13 o 
  10  16   7      118.37       66.79     16.26 o 
  11  16   7      148.02      160.85     17.84 o 
  12  16   7       17.15       25.36     14.43 o 
  13  16   7        6.34       24.53     15.40 o 
   1  17   7        7.36       55.88     42.97 o 
   2  17   7        8.53       -4.41     33.38 o 
   3  17   7       33.70       85.83     26.13 o 
   4  17   7       85.53       65.16     19.22 o 
   5  17   7        8.31       40.19     18.09 o 
   6  17   7      100.32      107.66     21.53 o 
   7  17   7       39.67       11.52     17.53 o 
   8  17   7       19.40        7.45     17.81 o 
   9  17   7      157.81      171.31     21.57 o 
  10  17   7       71.42       57.03     17.84 o 
  11  17   7      347.32      353.15     27.90 o 
  12  17   7      181.92      158.41     29.25 o 
   0  18   7      115.08      187.79     45.73 o 
   1  18   7       65.82       76.60     26.51 o 
   2  18   7        6.93       15.31     26.95 o 
   3  18   7      184.40      273.00     35.85 o 
   4  18   7       47.01       41.90     34.17 o 
   5  18   7        0.10        0.60     17.03 o 
   6  18   7      103.13      128.66     22.25 o 
   7  18   7        2.83      -11.26     28.84 o 
   8  18   7       14.45       28.70     20.25 o 
   9  18   7      151.55      231.81     28.32 o 
  10  18   7       85.07       80.00     22.32 o 
   1  19   7       14.61       26.45     23.34 o 
   2  19   7      176.17      204.04     33.75 o 
   3  19   7       32.56       31.11     28.44 o 
   4  19   7       17.88       19.52     23.08 o 
   5  19   7       10.03       28.69     43.48 o 
   6  19   7        7.24      -16.73     16.73 o 
   7  19   7      290.48      366.68     33.66 o 
   8  19   7      284.22      277.05     30.80 o 
   0  20   7        6.89       59.85     34.82 o 
   1  20   7       56.78       33.25     25.15 o 
   2  20   7       23.17       10.36     26.14 o 
   3  20   7       54.32       31.92     29.32 o 
   4  20   7       46.84       39.24     25.14 o 
   5  20   7        0.05       -4.88     22.45 o 
   0   0   8       10.70       30.49     11.51 o 
   1   0   8     1092.09     1123.15     21.97 o 
   2   0   8    20694.50    21299.47    206.35 o 
   3   0   8     8231.52     8748.80     90.78 o 
   4   0   8     8283.31     7794.11     87.07 o 
   5   0   8     1459.48     1464.64     47.53 o 
   6   0   8     1051.41     1131.07     24.29 o 
   7   0   8     3452.53     3687.19     52.04 o 
   8   0   8       53.69       76.94      7.86 o 
   9   0   8      192.84      174.12     10.69 o 
  10   0   8       61.89       84.40      9.39 o 
  11   0   8     4512.43     4120.82     55.93 o 
  12   0   8     1162.64     1152.37     29.19 o 
  13   0   8     1458.15     1326.21     31.41 o 
  14   0   8       23.79       28.03     13.01 o 
  15   0   8     1624.32     1577.89     61.51 o 
  16   0   8       74.58       74.15     14.89 o 
  17   0   8       99.24      120.71     16.98 o 
  18   0   8       45.69       33.91     15.12 o 
  19   0   8       48.26       93.19     19.29 o 
  20   0   8      571.50      684.04     40.50 o 
   1   1   8     3598.08     3559.00     31.33 o 
   2   1   8       62.13       80.21      6.99 o 
   3   1   8     3638.50     3646.34     73.81 o 
   4   1   8      576.87      691.83     16.70 o 
   5   1   8       22.15       13.80      7.62 o 
   6   1   8        8.77       19.20      4.61 o 
   7   1   8        4.41        6.74      3.96 o 
   8   1   8      320.29      364.68      9.20 o 
   9   1   8      116.78      141.17      8.03 o 
  10   1   8      915.45      904.81     16.03 o 
  11   1   8       12.61        8.22      6.46 o 
  12   1   8        1.25       -7.19      7.19 o 
  13   1   8      224.90      222.38     12.22 o 
  14   1   8      292.59      283.50     13.59 o 
  15   1   8      187.22      176.51     12.09 o 
  16   1   8        5.63       14.24      8.77 o 
  17   1   8      126.40      132.40     12.05 o 
  18   1   8       11.49        8.63      9.81 o 
  19   1   8       18.17        8.26     10.58 o 
  20   1   8        5.04       28.92     12.66 o 
   0   2   8        6.40       12.34      7.62 o 
   1   2   8     1518.72     1549.50     20.25 o 
   2   2   8     1230.66     1343.38     28.30 o 
   3   2   8      831.38      822.95     14.47 o 
   4   2   8      195.54      194.84      8.17 o 
   5   2   8      413.48      428.11     12.28 o 
   6   2   8       75.05       92.66      6.72 o 
   7   2   8      191.87      174.21      7.97 o 
   8   2   8      125.45      151.58      7.61 o 
   9   2   8      754.62      693.14     13.72 o 
  10   2   8     1846.55     1773.53     21.13 o 
  11   2   8      909.86      851.21     15.61 o 
  12   2   8      428.99      407.71     13.43 o 
  13   2   8      252.46      232.04     12.29 o 
  14   2   8       12.08       18.03      8.15 o 
  15   2   8       39.06       54.49      9.40 o 
  16   2   8        0.97       -8.32      8.32 o 
  17   2   8       52.72       59.70     10.65 o 
  18   2   8        7.64        1.65     10.42 o 
  19   2   8        7.24       -3.06     11.13 o 
  20   2   8       24.28       23.33     12.78 o 
   1   3   8      255.65      310.58     10.00 o 
   2   3   8     2723.49     2945.47     29.02 o 
   3   3   8      450.77      527.06     15.34 o 
   4   3   8       99.67       51.49      5.49 o 
   5   3   8      223.56      265.01      9.09 o 
   6   3   8       45.97       75.76      6.08 o 
   7   3   8      399.25      403.94     10.60 o 
   8   3   8      520.81      542.44     12.07 o 
   9   3   8      371.27      364.02     10.96 o 
  10   3   8      569.06      549.89     12.74 o 
  11   3   8      844.91      757.47     15.51 o 
  12   3   8        0.01        0.42      6.08 o 
  13   3   8       94.11      106.20      8.82 o 
  14   3   8       96.79       60.50      8.07 o 
  15   3   8        6.69        7.65      7.94 o 
  16   3   8       16.97       17.61      9.03 o 
  17   3   8        7.38        2.15     10.29 o 
  18   3   8      139.57      165.73     14.55 o 
  19   3   8      149.92      156.03     17.15 o 
  20   3   8      293.91      335.98     22.23 o 
   0   4   8       42.41       44.25      7.09 o 
   1   4   8        4.71       -1.47      6.46 o 
   2   4   8     4095.89     4264.73     35.44 o 
   3   4   8     3340.94     3563.80     30.07 o 
   4   4   8     1386.80     1308.91     24.17 o 
   5   4   8      232.46      271.48      9.18 o 
   6   4   8      870.12      885.55     17.25 o 
   7   4   8      648.59      667.96     12.83 o 
   8   4   8        9.99       14.04      5.36 o 
   9   4   8      127.40      110.25      7.78 o 
  10   4   8      521.67      546.30     13.05 o 
  11   4   8     1815.75     1757.53     22.29 o 
  12   4   8        6.21       -0.73      6.14 o 
  13   4   8      526.43      527.78     15.22 o 
  14   4   8       73.62       71.89      8.52 o 
  15   4   8      350.13      376.15     14.83 o 
  16   4   8      123.00      106.80     11.66 o 
  17   4   8      109.45      127.95     12.68 o 
  18   4   8      101.52      123.82     14.95 o 
  19   4   8       14.54       16.35     15.07 o 
  20   4   8      407.61      429.14     26.38 o 
   1   5   8     1120.15     1160.00     14.98 o 
   2   5   8     2800.31     2942.89     27.78 o 
   3   5   8      286.82      359.31     18.54 o 
   4   5   8      230.38      295.08      9.58 o 
   5   5   8        0.00       -3.60      4.59 o 
   6   5   8      134.46      177.81      8.57 o 
   7   5   8     2433.71     2420.48     24.70 o 
   8   5   8        2.40       14.49      5.52 o 
   9   5   8     1065.89     1035.43     18.13 o 
  10   5   8     3878.85     3708.80     34.74 o 
  11   5   8      134.31      108.95      8.92 o 
  12   5   8        3.03        2.89      6.11 o 
  13   5   8      247.40      270.40     13.81 o 
  14   5   8      476.97      476.54     15.67 o 
  15   5   8        0.08       -6.38      6.38 o 
  16   5   8        2.04        3.43      8.31 o 
  17   5   8        2.16       -3.66     10.47 o 
  18   5   8       85.45       90.56     15.25 o 
  19   5   8        8.50       10.82     13.93 o 
  20   5   8       77.35       80.59     17.70 o 
   0   6   8      763.95      749.76     19.71 o 
   1   6   8       91.18      156.06      8.61 o 
   2   6   8     5807.25     5847.57     43.60 o 
   3   6   8        5.15        6.20      4.99 o 
   4   6   8        5.90        9.05      5.02 o 
   5   6   8      251.36      270.82      9.87 o 
   6   6   8      277.77      285.95     10.05 o 
   7   6   8        8.25        3.63      5.15 o 
   8   6   8      759.55      683.06     14.05 o 
   9   6   8     1069.54      981.42     16.79 o 
  10   6   8     4705.82     4347.89     43.36 o 
  11   6   8     4147.11     4000.42     40.16 o 
  12   6   8      747.86      705.91     17.68 o 
  13   6   8      442.69      402.93     15.70 o 
  14   6   8       19.64       35.75      9.01 o 
  15   6   8      513.34      573.96     18.12 o 
  16   6   8       38.32       29.45     11.26 o 
  17   6   8      314.90      345.85     20.09 o 
  18   6   8        2.70       -0.26     13.03 o 
  19   6   8        9.94       -5.16     13.81 o 
   1   7   8        0.95        5.62      3.78 o 
   2   7   8     1175.32     1198.56     15.33 o 
   3   7   8       28.84       36.87      5.39 o 
   4   7   8      139.86      136.74      7.22 o 
   5   7   8     1305.74     1328.19     31.17 o 
   6   7   8      121.23      129.28      8.43 o 
   7   7   8       54.54       58.73      6.57 o 
   8   7   8       90.71       83.84      7.56 o 
   9   7   8      219.16      235.00     12.38 o 
  10   7   8      270.66      274.59     12.68 o 
  11   7   8     1119.13     1052.75     20.12 o 
  12   7   8        2.77        8.47      7.94 o 
  13   7   8      137.59      155.74     11.53 o 
  14   7   8       47.27       48.79     10.18 o 
  15   7   8      506.55      514.10     22.83 o 
  16   7   8       43.33       30.48     11.65 o 
  17   7   8       25.17       21.87     11.79 o 
  18   7   8      194.07      205.46     18.88 o 
  19   7   8        0.36       12.13     19.88 o 
   0   8   8      577.12      577.81     16.12 o 
   1   8   8       30.75       26.10      4.77 o 
   2   8   8      391.37      395.15     10.79 o 
   3   8   8        1.67        0.62      5.18 o 
   4   8   8      805.10      807.40     13.46 o 
   5   8   8     1237.97     1257.24     17.94 o 
   6   8   8       98.31       88.55      7.45 o 
   7   8   8        8.02        4.41      6.38 o 
   8   8   8       36.50       21.17      7.35 o 
   9   8   8      346.53      309.32     12.92 o 
  10   8   8      677.79      680.20     24.65 o 
  11   8   8     1076.27     1057.59     20.52 o 
  12   8   8      515.70      487.29     17.72 o 
  13   8   8       70.12       77.76     11.73 o 
  14   8   8      327.97      286.61     16.83 o 
  15   8   8       66.57       79.17     12.25 o 
  16   8   8       79.08       48.55     12.24 o 
  17   8   8        3.83      -11.62     11.62 o 
  18   8   8       66.38       63.81     14.35 o 
  19   8   8       48.89       73.09     17.52 o 
   1   9   8      269.28      300.45     10.42 o 
   2   9   8     1530.96     1675.82     20.10 o 
   3   9   8      915.74      897.55     16.00 o 
   4   9   8      282.82      314.48     11.28 o 
   5   9   8        1.04        8.84      7.02 o 
   6   9   8      308.44      320.20     12.53 o 
   7   9   8     1024.35     1025.08     19.49 o 
   8   9   8      278.08      270.29     12.04 o 
   9   9   8      199.30      203.30     11.21 o 
  10   9   8     1667.68     1553.27     25.80 o 
  11   9   8      147.88      132.78     12.57 o 
  12   9   8      153.75      149.76     13.30 o 
  13   9   8      197.24      184.60     14.65 o 
  14   9   8      207.77      200.29     15.40 o 
  15   9   8      165.71      198.83     16.77 o 
  16   9   8        4.85       15.90     10.92 o 
  17   9   8        3.59       18.46     12.26 o 
  18   9   8      335.21      386.88     21.62 o 
   0  10   8     1010.31     1052.77     22.34 o 
   1  10   8      553.59      565.38     13.52 o 
   2  10   8     5943.50     5715.28     47.39 o 
   3  10   8     1178.86     1141.84     22.20 o 
   4  10   8      280.40      247.55     11.89 o 
   5  10   8      140.90      152.95     10.51 o 
   6  10   8        0.92       -4.39      7.02 o 
   7  10   8     1360.95     1256.52     25.09 o 
   8  10   8      789.83      675.25     24.18 o 
   9  10   8     1473.45     1485.14     25.20 o 
  10  10   8     1985.41     1822.96     35.17 o 
  11  10   8      622.44      620.53     20.44 o 
  12  10   8        2.39       11.31     10.13 o 
  13  10   8       88.44       86.71     12.34 o 
  14  10   8      219.55      301.50     18.06 o 
  15  10   8       39.33       33.93     11.91 o 
  16  10   8       11.13        0.03     14.67 o 
  17  10   8       27.23      -10.57     12.48 o 
  18  10   8       82.96      102.21     19.44 o 
   1  11   8     1228.71     1196.23     21.40 o 
   2  11   8        2.47       12.47      7.25 o 
   3  11   8       89.04       74.16      8.16 o 
   4  11   8      560.12      578.32     15.42 o 
   5  11   8     1882.02     1791.95     28.64 o 
   6  11   8       33.68       36.27      9.55 o 
   7  11   8       94.12      132.77     11.82 o 
   8  11   8      102.34      105.98     12.09 o 
   9  11   8      417.11      383.24     17.13 o 
  10  11   8      489.00      498.10     19.75 o 
  11  11   8      156.75      179.92     14.20 o 
  12  11   8        3.53       -7.55      9.97 o 
  13  11   8        2.39        4.59     10.86 o 
  14  11   8      122.27      136.27     14.57 o 
  15  11   8      310.58      303.67     19.26 o 
  16  11   8       35.09       38.26     13.75 o 
  17  11   8       10.71       43.39     14.09 o 
   0  12   8      979.77     1020.73     71.30 o 
   1  12   8        4.74        6.62     10.06 o 
   2  12   8      359.59      373.63     13.22 o 
   3  12   8      119.62       97.13      9.78 o 
   4  12   8      739.49      739.56     19.37 o 
   5  12   8      209.45      230.01     13.67 o 
   6  12   8       15.29       23.86     10.01 o 
   7  12   8       98.87       69.56     11.09 o 
   8  12   8       18.08       19.56      9.62 o 
   9  12   8      396.73      347.01     18.12 o 
  10  12   8      132.54      151.23     13.33 o 
  11  12   8       33.05       21.46     10.66 o 
  12  12   8        1.16       -0.16     10.47 o 
  13  12   8      134.43      133.83     14.47 o 
  14  12   8      174.77      183.42     16.14 o 
  15  12   8        5.69       12.86     13.70 o 
  16  12   8       69.51       65.81     15.26 o 
   1  13   8      175.27      167.19     16.02 o 
   2  13   8      263.83      244.98     22.03 o 
   3  13   8      235.56      247.38     18.31 o 
   4  13   8        7.95       12.38      8.33 o 
   5  13   8      119.90       93.38     11.25 o 
   6  13   8       96.38       98.69     11.84 o 
   7  13   8       65.13       59.70     11.09 o 
   8  13   8       22.52       13.92     10.00 o 
   9  13   8       20.08       29.98     10.71 o 
  10  13   8      357.51      356.64     22.13 o 
  11  13   8        9.99        8.62     10.19 o 
  12  13   8       73.77       69.66     13.65 o 
  13  13   8       91.43       95.41     14.83 o 
  14  13   8       11.70       10.10     14.83 o 
  15  13   8        2.88       34.69     13.73 o 
  16  13   8        1.29       15.34     12.99 o 
   0  14   8        1.87       16.90     27.76 o 
   1  14   8      278.54      297.89     24.42 o 
   2  14   8     2041.31     1866.31     75.54 o 
   3  14   8      509.64      533.99     32.43 o 
   4  14   8       82.52       94.92     14.56 o 
   5  14   8       14.03       24.38     11.00 o 
   6  14   8       23.34        7.00      9.51 o 
   7  14   8      939.75      829.23     22.77 o 
   8  14   8      256.81      234.56     15.99 o 
   9  14   8     1083.16     1037.87     31.41 o 
  10  14   8      386.93      384.67     21.82 o 
  11  14   8       77.42      106.47     14.67 o 
  12  14   8       41.28       29.92     12.97 o 
  13  14   8       67.21       78.90     14.59 o 
  14  14   8      108.41      115.31     16.29 o 
  15  14   8        3.46       29.38     13.40 o 
   1  15   8      785.60      743.68     44.56 o 
   2  15   8       48.52       45.22     21.55 o 
   3  15   8        0.13       43.21     20.74 o 
   4  15   8      222.70      215.39     23.99 o 
   5  15   8      421.55      416.25     25.42 o 
   6  15   8        5.80        5.21     12.60 o 
   7  15   8       97.71      110.90     19.78 o 
   8  15   8        9.84       25.03     12.94 o 
   9  15   8      368.32      347.99     20.80 o 
  10  15   8      495.06      541.27     25.33 o 
  11  15   8       10.40        9.48     16.74 o 
  12  15   8        1.61       12.03     12.23 o 
  13  15   8       13.05       12.22     15.29 o 
  14  15   8       33.18       30.18     13.56 o 
   0  16   8      241.60      254.81     47.18 o 
   1  16   8      101.02      108.18     26.02 o 
   2  16   8        4.42        5.00     25.22 o 
   3  16   8        8.33        5.77     20.67 o 
   4  16   8       67.60       89.21     43.89 o 
   5  16   8       71.20       60.68     18.43 o 
   6  16   8       50.16       53.08     15.42 o 
   7  16   8        2.47       12.01     14.34 o 
   8  16   8       85.54       46.50     16.76 o 
   9  16   8       65.78       46.90     23.24 o 
  10  16   8       20.24       38.34     16.79 o 
  11  16   8       22.03       26.16     15.25 o 
  12  16   8      292.58      269.19     19.58 o 
   1  17   8       90.14      122.99     27.87 o 
   2  17   8       72.44       52.49     24.76 o 
   3  17   8        7.71        1.38     21.11 o 
   4  17   8       79.07      139.45     35.22 o 
   5  17   8      257.34      250.90     35.63 o 
   6  17   8        3.98       26.36     18.13 o 
   7  17   8       10.67        9.04     21.32 o 
   8  17   8       43.29       61.87     19.78 o 
   9  17   8       18.49       19.34     15.85 o 
  10  17   8       15.16        7.89     16.46 o 
  11  17   8        1.43       13.38     16.46 o 
   0  18   8      355.35      389.37     58.63 o 
   1  18   8       34.74       90.52     27.97 o 
   2  18   8      243.54      180.30     67.11 o 
   3  18   8       26.67        3.65     23.82 o 
   4  18   8       12.01      -16.45     29.76 o 
   5  18   8       12.29       22.21     49.23 o 
   6  18   8       23.25       35.22     24.33 o 
   7  18   8       10.45       14.57     24.77 o 
   8  18   8       76.72       66.17     21.42 o 
   9  18   8      211.68      195.99     27.50 o 
   1  19   8      189.87      140.31     31.13 o 
   2  19   8        2.89        7.86     26.32 o 
   3  19   8        5.22       56.36     35.70 o 
   4  19   8      135.01      112.25     30.43 o 
   5  19   8        0.42        0.41     24.14 o 
   6  19   8        9.75       12.92     24.05 o 
   7  19   8        4.96       31.47     26.06 o 
   0  20   8       50.56      112.93     45.21 o 
   1  20   8       51.97      122.25     30.96 o 
   2  20   8        1.28       -3.06     24.17 o 
   3  20   8       27.01       60.13     28.33 o 
   1   1   9     4446.84     5040.85     45.07 o 
   2   1   9     2977.17     3259.91     30.25 o 
   3   1   9     3594.90     3579.10     33.97 o 
   4   1   9       15.39       19.95      5.20 o 
   5   1   9     1185.91     1140.23     17.03 o 
   6   1   9      926.06      902.27     14.89 o 
   7   1   9        3.64       19.21      5.49 o 
   8   1   9        0.00        2.58      4.46 o 
   9   1   9     8249.52     8025.08    101.49 o 
  10   1   9      386.80      328.59     13.30 o 
  11   1   9      697.69      599.65     15.91 o 
  12   1   9      145.12      140.19     10.48 o 
  13   1   9       89.23       93.92      9.85 o 
  14   1   9      495.11      521.93     16.79 o 
  15   1   9      112.54      129.96     11.23 o 
  16   1   9        1.07        5.90      8.92 o 
  17   1   9      342.36      434.92     18.02 o 
  18   1   9        0.11       -0.88      9.93 o 
  19   1   9      191.76      228.44     15.61 o 
  20   1   9       57.54       96.78     14.90 o 
   0   2   9     2813.41     2951.10     50.08 o 
   1   2   9      858.12      810.71     14.03 o 
   2   2   9      849.12     1004.25     17.19 o 
   3   2   9     4300.17     4428.61     60.79 o 
   4   2   9      160.01      153.53      9.50 o 
   5   2   9       18.94       13.97      4.93 o 
   6   2   9      523.78      671.39     13.67 o 
   7   2   9       50.90       45.89      7.53 o 
   8   2   9     2381.12     2286.03     41.38 o 
   9   2   9     3012.79     2782.73     40.70 o 
  10   2   9     6967.32     6431.81     73.26 o 
  11   2   9      143.23      146.12      9.64 o 
  12   2   9      129.58      159.98     10.96 o 
  13   2   9      212.85      252.83     12.86 o 
  14   2   9      211.10      259.59     13.50 o 
  15   2   9      136.49      126.17     11.18 o 
  16   2   9      313.84      357.97     16.02 o 
  17   2   9       69.98       89.51     11.57 o 
  18   2   9      433.27      509.88     21.29 o 
  19   2   9        8.97       -0.51     11.84 o 
  20   2   9       40.12       33.25     13.31 o 
   1   3   9     1736.16     2003.60     24.78 o 
   2   3   9     3950.51     4117.13     56.84 o 
   3   3   9      722.20      722.29     17.75 o 
   4   3   9      537.58      543.37     13.44 o 
   5   3   9     2757.41     2630.48     39.79 o 
   6   3   9      388.58      418.49     11.04 o 
   7   3   9       43.73       42.41      6.09 o 
   8   3   9       44.55       36.22      6.15 o 
   9   3   9     2035.87     1997.63     23.66 o 
  10   3   9      952.49      928.80     16.22 o 
  11   3   9      188.12      200.66     10.44 o 
  12   3   9      143.64      128.00      8.65 o 
  13   3   9       28.01       21.30      8.29 o 
  14   3   9       51.78       45.27      9.19 o 
  15   3   9        0.07       -3.01      8.11 o 
  16   3   9      156.15      148.18     12.45 o 
  17   3   9       35.35       24.23     11.14 o 
  18   3   9      233.59      272.95     17.20 o 
  19   3   9      174.64      196.15     16.02 o 
  20   3   9       13.80       20.04     16.00 o 
   0   4   9        9.49       15.62      7.76 o 
   1   4   9        0.04        4.50      5.54 o 
   2   4   9     4022.65     4028.36     37.58 o 
   3   4   9     2358.92     2384.70     25.08 o 
   4   4   9       41.65       55.11      6.24 o 
   5   4   9     1541.85     1527.91     19.62 o 
   6   4   9      539.85      476.88     11.57 o 
   7   4   9      297.91      286.87     10.29 o 
   8   4   9        0.29        4.20      5.41 o 
   9   4   9      309.71      296.36     11.38 o 
  10   4   9      371.25      382.05     12.85 o 
  11   4   9      455.38      423.32     13.81 o 
  12   4   9        1.48       -5.37      8.01 o 
  13   4   9      235.42      220.26     11.58 o 
  14   4   9      113.84      130.60     10.38 o 
  15   4   9      212.69      224.34     13.88 o 
  16   4   9       52.94       35.50     10.95 o 
  17   4   9       27.78       22.29     13.78 o 
  18   4   9       49.74      106.01     15.00 o 
  19   4   9      101.81      103.82     16.51 o 
  20   4   9      403.44      474.28     32.92 o 
   1   5   9      197.99      321.83      9.55 o 
   2   5   9      966.57     1028.19     16.06 o 
   3   5   9      110.27      116.01      7.65 o 
   4   5   9       18.89       18.13      5.56 o 
   5   5   9       14.48       18.35      6.18 o 
   6   5   9        4.65        4.23      5.13 o 
   7   5   9        7.63       -2.61      5.18 o 
   8   5   9      180.68      144.12      8.78 o 
   9   5   9     4767.02     4703.87     40.35 o 
  10   5   9      132.87      120.90      9.20 o 
  11   5   9       74.87       55.06      7.93 o 
  12   5   9      169.86      152.85     10.80 o 
  13   5   9      456.58      481.66     16.34 o 
  14   5   9      771.79      783.57     19.72 o 
  15   5   9       87.24       59.73     10.21 o 
  16   5   9      478.63      479.41     18.44 o 
  17   5   9     1608.31     1805.36     48.12 o 
  18   5   9      252.73      234.15     21.26 o 
  19   5   9       16.00       29.22     16.00 o 
   0   6   9     1179.92     1108.26     19.78 o 
   1   6   9       18.32       17.98      7.86 o 
   2   6   9      505.61      508.19     11.71 o 
   3   6   9      433.10      442.92     11.87 o 
   4   6   9      928.52      853.23     15.89 o 
   5   6   9       42.54       76.39      6.97 o 
   6   6   9      625.47      631.64     13.89 o 
   7   6   9       20.93       22.75      6.18 o 
   8   6   9      207.33      248.29     10.63 o 
   9   6   9      668.78      613.98     14.69 o 
  10   6   9     1036.36      919.34     17.37 o 
  11   6   9      281.30      288.20     13.14 o 
  12   6   9       22.59       12.35      7.95 o 
  13   6   9       13.37       14.86      8.30 o 
  14   6   9       56.82       44.66      9.55 o 
  15   6   9      113.30      110.32     11.33 o 
  16   6   9        8.21        4.91     10.40 o 
  17   6   9       18.50       23.11     13.76 o 
  18   6   9        4.33        1.37     12.87 o 
  19   6   9       14.95        3.20     13.51 o 
   1   7   9      110.14      100.20      6.95 o 
   2   7   9      105.52      111.45      7.40 o 
   3   7   9     2102.56     2108.80     22.01 o 
   4   7   9      569.82      591.55     12.50 o 
   5   7   9      550.55      520.39     12.96 o 
   6   7   9      150.18      183.28      9.41 o 
   7   7   9       46.87       41.75      6.77 o 
   8   7   9       43.77       18.56      7.36 o 
   9   7   9        0.45        6.18      7.18 o 
  10   7   9      226.02      263.13     12.89 o 
  11   7   9      189.18      163.29     11.32 o 
  12   7   9     1297.20     1265.97     22.98 o 
  13   7   9       19.79       25.06     10.22 o 
  14   7   9       70.25       64.69     10.93 o 
  15   7   9       32.38       43.54     11.17 o 
  16   7   9        1.66      -10.48     10.48 o 
  17   7   9        0.17      -10.60     16.35 o 
  18   7   9      141.01      109.59     16.77 o 
  19   7   9       57.34       53.80     12.42 o 
   0   8   9     4937.39     4799.93     54.36 o 
   1   8   9      323.37      339.32     10.47 o 
   2   8   9     3653.61     3575.13     32.61 o 
   3   8   9      279.16      308.27      9.97 o 
   4   8   9      615.90      584.23     12.49 o 
   5   8   9      970.80      940.18     16.38 o 
   6   8   9     1469.71     1340.13     29.04 o 
   7   8   9      233.02      231.22     11.22 o 
   8   8   9       70.56       60.81      8.32 o 
   9   8   9      323.89      330.58     13.51 o 
  10   8   9      410.05      441.22     15.36 o 
  11   8   9      742.44      665.24     17.54 o 
  12   8   9        3.12       13.29      8.57 o 
  13   8   9        6.34       12.33      9.36 o 
  14   8   9        0.00        0.77      9.92 o 
  15   8   9        0.45      -10.36     10.36 o 
  16   8   9        8.13        7.06     12.09 o 
  17   8   9      102.89       96.98     14.32 o 
  18   8   9       58.27       84.88     15.97 o 
   1   9   9      337.03      299.01     10.54 o 
   2   9   9     3028.20     2938.94     28.52 o 
   3   9   9      831.32      807.11     19.54 o 
   4   9   9       32.22       25.04      6.68 o 
   5   9   9       20.70       11.48      7.23 o 
   6   9   9      790.67      721.04     16.82 o 
   7   9   9      451.68      433.93     14.71 o 
   8   9   9      162.59      147.88     10.23 o 
   9   9   9       20.80       22.82      8.02 o 
  10   9   9      337.92      320.73     15.07 o 
  11   9   9       23.24       14.60      8.56 o 
  12   9   9       40.69       38.96     10.73 o 
  13   9   9        6.49        8.24     10.46 o 
  14   9   9      180.35      158.28     14.84 o 
  15   9   9        5.28        6.69     13.07 o 
  16   9   9      175.33      188.95     16.91 o 
  17   9   9      388.26      449.45     22.49 o 
  18   9   9      150.63      175.99     18.12 o 
   0  10   9      691.60      676.27     22.90 o 
   1  10   9      170.64      213.09     13.76 o 
   2  10   9      265.28      264.94     11.86 o 
   3  10   9       24.02       20.64      7.26 o 
   4  10   9      168.97      161.74     12.22 o 
   5  10   9        1.19       -3.83      6.62 o 
   6  10   9      467.74      479.20     15.23 o 
   7  10   9      182.34      150.38     10.73 o 
   8  10   9       95.30       86.37      9.90 o 
   9  10   9        9.00       -4.13      8.25 o 
  10  10   9       10.63       14.19     10.02 o 
  11  10   9     1271.76     1225.44     26.22 o 
  12  10   9       61.97       48.91     11.29 o 
  13  10   9       23.15       38.58     11.13 o 
  14  10   9       18.54       21.16     12.05 o 
  15  10   9      181.40      215.50     20.77 o 
  16  10   9       64.57       90.85     14.47 o 
  17  10   9       14.68       14.23     17.91 o 
   1  11   9       17.74       36.70      9.11 o 
   2  11   9      734.18      719.07     17.86 o 
   3  11   9      350.75      367.58     16.87 o 
   4  11   9      204.85      200.61     12.89 o 
   5  11   9       21.87       22.24      8.86 o 
   6  11   9        5.22        8.90      8.33 o 
   7  11   9      586.94      553.53     18.00 o 
   8  11   9      106.45      113.21     11.69 o 
   9  11   9      205.93      217.53     14.50 o 
  10  11   9       48.85       48.54     10.69 o 
  11  11   9       59.62       58.38     11.39 o 
  12  11   9      704.84      743.41     23.37 o 
  13  11   9       17.48       25.88     11.62 o 
  14  11   9      147.39      129.26     14.82 o 
  15  11   9        0.02       20.59     18.37 o 
  16  11   9        5.62        1.95     12.10 o 
  17  11   9        0.04       10.65     13.08 o 
   0  12   9     3056.46     3068.03     73.44 o 
   1  12   9      104.93      109.53     22.17 o 
   2  12   9      879.55      899.20     22.40 o 
   3  12   9      875.29      830.11     18.34 o 
   4  12   9      345.05      372.82     15.78 o 
   5  12   9      169.68      141.78     12.32 o 
   6  12   9     1590.22     1532.05     28.48 o 
   7  12   9      111.82       80.86     11.59 o 
   8  12   9       50.64       31.01      9.98 o 
   9  12   9        2.50       14.55      9.64 o 
  10  12   9       41.39       43.14     11.39 o 
  11  12   9       16.23       13.06     10.71 o 
  12  12   9        3.47        3.80     10.93 o 
  13  12   9      328.09      314.25     19.14 o 
  14  12   9        5.59       13.93     13.51 o 
  15  12   9        0.93       16.71     12.72 o 
  16  12   9        7.31       30.89     13.95 o 
   1  13   9      636.17      635.64     24.98 o 
   2  13   9     1245.44     1106.68     38.51 o 
   3  13   9     1545.26     1536.02     36.86 o 
   4  13   9      183.06      199.09     13.57 o 
   5  13   9       30.34       19.44      9.27 o 
   6  13   9      179.80      149.40     21.06 o 
   7  13   9       45.68       43.23     10.90 o 
   8  13   9       65.43       65.31     11.04 o 
   9  13   9       31.41       31.71     10.28 o 
  10  13   9      316.02      288.16     17.14 o 
  11  13   9      157.99      131.90     14.08 o 
  12  13   9      160.03      157.37     22.07 o 
  13  13   9       51.15       64.29     13.52 o 
  14  13   9       10.48       14.18     13.05 o 
  15  13   9      248.90      267.72     23.66 o 
   0  14   9      126.53      102.18     35.70 o 
   1  14   9      885.31      850.78     34.45 o 
   2  14   9       87.08      119.85     19.52 o 
   3  14   9      294.64      372.25     27.89 o 
   4  14   9        3.81       33.94     11.62 o 
   5  14   9      402.05      363.26     23.79 o 
   6  14   9       31.71       30.48     16.04 o 
   7  14   9        4.09        9.05     11.85 o 
   8  14   9      270.30      267.06     17.40 o 
   9  14   9      168.17      158.57     14.36 o 
  10  14   9      338.22      347.31     18.41 o 
  11  14   9       65.38       58.23     12.79 o 
  12  14   9      173.48      196.12     17.60 o 
  13  14   9       26.13       37.02     13.65 o 
  14  14   9      346.06      351.69     22.19 o 
   1  15   9      123.66       81.16     26.03 o 
   2  15   9      263.20      283.43     45.48 o 
   3  15   9        7.78       24.19     16.34 o 
   4  15   9      275.56      248.51     25.68 o 
   5  15   9        6.10       10.47     12.74 o 
   6  15   9       15.18       18.53     13.71 o 
   7  15   9      204.14      191.50     20.63 o 
   8  15   9      609.91      594.22     33.74 o 
   9  15   9        7.02       16.76     12.94 o 
  10  15   9      174.65      175.18     16.23 o 
  11  15   9       57.52       45.42     13.36 o 
  12  15   9      241.88      259.31     19.25 o 
  13  15   9        7.06        4.90     13.48 o 
   0  16   9        0.29        9.60     30.14 o 
   1  16   9      149.86      161.08     29.11 o 
   2  16   9       52.26       26.65     22.32 o 
   3  16   9      352.28      307.92     36.20 o 
   4  16   9        1.82       -0.49     49.33 o 
   5  16   9        0.38       -3.69     20.11 o 
   6  16   9       55.70       53.43     16.33 o 
   7  16   9        4.09      -10.67     14.04 o 
   8  16   9        2.84       13.46     16.69 o 
   9  16   9       33.25       25.95     16.23 o 
  10  16   9       63.38       58.50     15.50 o 
  11  16   9      147.32      159.88     17.90 o 
  12  16   9      128.62      139.11     19.90 o 
   1  17   9        8.34       -1.61     20.79 o 
   2  17   9        2.10       49.44     24.75 o 
   3  17   9      367.01      332.22     45.11 o 
   4  17   9        3.43      -10.66     23.18 o 
   5  17   9        5.25       44.84     24.89 o 
   6  17   9        6.15       10.83     23.39 o 
   7  17   9      102.96      119.07     22.48 o 
   8  17   9       38.28       56.38     17.27 o 
   9  17   9       64.72       58.24     17.86 o 
  10  17   9        8.75       21.86     15.42 o 
   0  18   9      564.75      544.50     68.74 o 
   1  18   9      108.96      152.98     37.78 o 
   2  18   9       37.18       88.71     60.99 o 
   3  18   9       45.81       52.15     25.85 o 
   4  18   9       12.64       14.79     24.61 o 
   5  18   9        8.25       19.14     24.26 o 
   6  18   9       77.61       96.32     29.90 o 
   7  18   9        5.89       26.27     25.30 o 
   8  18   9      172.64      245.45     36.35 o 
   1  19   9      218.95      252.27     37.47 o 
   2  19   9        7.15       38.70     26.87 o 
   3  19   9      531.66      627.24     53.07 o 
   4  19   9       50.03       45.73     26.80 o 
   5  19   9       24.04       40.61     27.02 o 
   6  19   9        0.03       44.06     27.93 o 
   0   0  10      411.25      280.65     24.00 o 
   1   0  10     1957.25     1925.20     32.31 o 
   2   0  10     2453.48     2248.46     34.91 o 
   3   0  10      343.43      316.50     14.23 o 
   4   0  10     2173.66     2106.33     38.15 o 
   5   0  10      650.38      568.32     18.27 o 
   6   0  10     1954.38     2110.36     85.25 o 
   7   0  10       94.58      111.94     13.28 o 
   8   0  10     4009.44     3749.15     72.99 o 
   9   0  10     1482.95     1336.62     51.51 o 
  10   0  10      222.86      236.11     17.02 o 
  11   0  10       31.32       50.52     12.56 o 
  12   0  10      295.80      298.55     19.57 o 
  13   0  10       74.36      100.35     14.53 o 
  14   0  10        0.29       -2.82     11.80 o 
  15   0  10      220.57      234.02     19.82 o 
  16   0  10     1309.16     1372.89     36.42 o 
  17   0  10       20.64       18.55     17.06 o 
  18   0  10      101.63       85.45     17.16 o 
  19   0  10      306.72      332.69     25.26 o 
  20   0  10       36.04       65.72     18.21 o 
   1   1  10     1668.84     1744.34     21.27 o 
   2   1  10     3096.30     3105.42     30.46 o 
   3   1  10     2798.72     2642.08     32.39 o 
   4   1  10     1285.76     1283.60     22.84 o 
   5   1  10      339.53      344.94     11.73 o 
   6   1  10       37.80       37.92      7.00 o 
   7   1  10      200.84      205.90      9.49 o 
   8   1  10      130.97      173.09     21.82 o 
   9   1  10     1621.81     1538.62     23.54 o 
  10   1  10       33.79       60.16      8.75 o 
  11   1  10      129.93      118.98     10.64 o 
  12   1  10      314.76      259.00     13.05 o 
  13   1  10        3.64        5.52      8.05 o 
  14   1  10       70.74       66.54     10.14 o 
  15   1  10       28.39       24.33      9.11 o 
  16   1  10      207.52      244.89     14.46 o 
  17   1  10      402.76      467.76     19.12 o 
  18   1  10       45.10       39.27     11.41 o 
  19   1  10      428.39      425.43     21.00 o 
  20   1  10        0.26      -11.99     11.99 o 
   0   2  10       18.84       31.68      9.26 o 
   1   2  10      465.92      483.56     12.55 o 
   2   2  10        1.39        1.43      6.32 o 
   3   2  10      351.43      369.53     12.08 o 
   4   2  10      228.08      211.85     10.21 o 
   5   2  10      244.40      275.51     10.81 o 
   6   2  10      154.92      153.31      9.04 o 
   7   2  10       36.35       58.96      8.16 o 
   8   2  10       33.95       39.60     10.87 o 
   9   2  10     1138.38     1227.62     20.00 o 
  10   2  10       73.65       48.91     12.99 o 
  11   2  10        0.01       -5.51      7.23 o 
  12   2  10      379.05      336.10     14.34 o 
  13   2  10       51.52       38.17     10.25 o 
  14   2  10       47.96       54.49      9.64 o 
  15   2  10        4.84        9.17      8.92 o 
  16   2  10        0.59        9.08      9.61 o 
  17   2  10      268.66      291.42     16.11 o 
  18   2  10        2.87      -10.82     10.82 o 
  19   2  10        1.42      -11.75     11.75 o 
   1   3  10     1288.90     1319.98     18.53 o 
   2   3  10       32.66       35.07      6.76 o 
   3   3  10       22.93       24.70      6.63 o 
   4   3  10     6948.57     6967.14     86.67 o 
   5   3  10      374.16      369.62     12.64 o 
   6   3  10       76.23       85.57      7.49 o 
   7   3  10        2.42       12.97      5.90 o 
   8   3  10      289.75      312.89     12.03 o 
   9   3  10      196.54      214.38     11.10 o 
  10   3  10      107.02      119.21      9.65 o 
  11   3  10      199.85      156.38     11.73 o 
  12   3  10     2484.14     2286.10     31.34 o 
  13   3  10      341.30      302.29     14.20 o 
  14   3  10        0.45        5.37      8.22 o 
  15   3  10      226.91      260.16     14.46 o 
  16   3  10       65.37       81.54     12.40 o 
  17   3  10       25.15       16.41     11.18 o 
  18   3  10       77.55      109.06     14.01 o 
  19   3  10        3.87      -10.65     12.37 o 
   0   4  10     1890.34     2067.43     50.41 o 
   1   4  10     1155.99     1128.48     18.40 o 
   2   4  10     1340.30     1276.39     19.87 o 
   3   4  10        1.68        2.55      6.19 o 
   4   4  10      428.60      386.96     13.10 o 
   5   4  10       27.80       31.84      6.78 o 
   6   4  10     1148.07     1166.74     17.51 o 
   7   4  10       38.56       31.95      6.50 o 
   8   4  10     2631.28     2488.01     27.06 o 
   9   4  10      564.68      476.76     13.48 o 
  10   4  10       90.35       81.99      8.30 o 
  11   4  10      323.49      289.83     12.31 o 
  12   4  10       78.02       73.97      9.49 o 
  13   4  10        8.31       18.53      9.90 o 
  14   4  10      139.25      122.73     12.62 o 
  15   4  10      164.25      181.06     14.01 o 
  16   4  10      195.06      224.84     15.40 o 
  17   4  10       21.85        4.54     11.41 o 
  18   4  10      130.23      157.90     15.22 o 
  19   4  10       37.11       18.07     13.88 o 
   1   5  10      944.59     1070.69     18.70 o 
   2   5  10      240.11      276.27     11.46 o 
   3   5  10     1253.09     1183.50     18.16 o 
   4   5  10      315.27      318.32     11.30 o 
   5   5  10      451.44      431.13     12.08 o 
   6   5  10      175.28      185.17      9.54 o 
   7   5  10      141.35      150.69      8.94 o 
   8   5  10     1498.31     1513.28     20.96 o 
   9   5  10        0.03       20.24      7.51 o 
  10   5  10     1006.79      890.20     17.36 o 
  11   5  10       44.97       29.26      7.25 o 
  12   5  10       69.95      106.84      9.56 o 
  13   5  10      352.10      351.51     16.38 o 
  14   5  10       18.06       21.70     12.35 o 
  15   5  10      321.48      353.29     17.78 o 
  16   5  10       31.52       13.03     10.24 o 
  17   5  10       27.65       41.82     20.53 o 
  18   5  10        2.13        8.83     14.73 o 
  19   5  10       80.31       73.29     16.47 o 
   0   6  10     1346.47     1307.77     26.40 o 
   1   6  10     1004.89     1041.81     16.84 o 
   2   6  10        6.63       11.03      5.54 o 
   3   6  10      981.34      906.75     16.51 o 
   4   6  10      253.41      223.41     10.47 o 
   5   6  10     1656.07     1581.53     23.45 o 
   6   6  10      958.43      853.69     16.23 o 
   7   6  10      671.13      666.79     14.57 o 
   8   6  10       24.31       26.05      6.99 o 
   9   6  10     5172.24     5032.59     43.23 o 
  10   6  10        6.82       -5.17      6.64 o 
  11   6  10      204.00      240.81     12.75 o 
  12   6  10      647.88      618.76     17.50 o 
  13   6  10       12.01       13.17      8.46 o 
  14   6  10       17.94       25.55      9.87 o 
  15   6  10      117.78      123.83     13.20 o 
  16   6  10      137.47      161.31     15.66 o 
  17   6  10      320.37      328.27     21.82 o 
  18   6  10       10.11       15.01     12.91 o 
  19   6  10       56.11       88.46     18.92 o 
   1   7  10       47.00       38.56      6.37 o 
   2   7  10       16.66       22.40      6.13 o 
   3   7  10       54.51       68.39      7.27 o 
   4   7  10     3352.53     3324.09     32.34 o 
   5   7  10       66.28       43.25      7.13 o 
   6   7  10        0.02       -4.93      5.92 o 
   7   7  10      415.59      439.37     12.81 o 
   8   7  10     1036.15     1004.53     17.67 o 
   9   7  10        5.42       10.28      7.63 o 
  10   7  10       53.91       44.77      8.85 o 
  11   7  10      312.47      310.07     14.15 o 
  12   7  10      724.65      675.19     18.45 o 
  13   7  10      406.29      340.43     15.57 o 
  14   7  10       16.76       15.28      9.31 o 
  15   7  10      123.12      134.45     16.56 o 
  16   7  10      131.01      161.42     17.19 o 
  17   7  10       17.35       26.96     14.52 o 
  18   7  10      206.26      237.00     20.23 o 
   0   8  10     3190.49     3241.42     50.42 o 
   1   8  10     1200.16     1123.16     23.14 o 
   2   8  10       36.98       32.65      6.60 o 
   3   8  10      409.84      413.14     12.16 o 
   4   8  10       52.69       35.73      7.06 o 
   5   8  10      104.90       91.04      8.14 o 
   6   8  10      121.23      152.72      9.44 o 
   7   8  10       72.56       66.94      9.28 o 
   8   8  10     1226.72     1107.99     20.52 o 
   9   8  10      141.03      112.56     10.11 o 
  10   8  10       92.77      105.81     10.31 o 
  11   8  10      368.37      393.49     15.85 o 
  12   8  10       67.10       72.42     10.61 o 
  13   8  10       20.29       32.72     10.32 o 
  14   8  10       46.90       40.77     11.67 o 
  15   8  10       22.93       37.22     11.86 o 
  16   8  10        5.11       -8.86     15.99 o 
  17   8  10      261.95      299.29     21.72 o 
  18   8  10      166.95      186.15     18.91 o 
   1   9  10      249.71      285.31     12.62 o 
   2   9  10       44.38       47.31      8.29 o 
   3   9  10      258.67      258.09     11.28 o 
   4   9  10     2164.16     2160.45     25.29 o 
   5   9  10      383.10      340.10     13.45 o 
   6   9  10      447.89      454.92     15.24 o 
   7   9  10      538.58      528.83     15.99 o 
   8   9  10      105.27      111.34      9.90 o 
   9   9  10       90.05       66.39      9.40 o 
  10   9  10     2062.71     1947.72     29.75 o 
  11   9  10        0.19       -4.99      8.68 o 
  12   9  10      464.97      474.05     20.10 o 
  13   9  10       88.88       66.06     12.10 o 
  14   9  10        9.35       18.29     11.23 o 
  15   9  10      329.93      315.68     19.26 o 
  16   9  10      790.41      795.71     26.14 o 
  17   9  10       10.17        6.89     13.12 o 
   0  10  10      174.13      197.48     15.99 o 
   1  10  10      157.54      160.67     11.43 o 
   2  10  10        5.74       18.83      8.50 o 
   3  10  10      386.74      372.07     13.93 o 
   4  10  10      675.38      602.85     18.42 o 
   5  10  10      149.48      139.25     10.23 o 
   6  10  10      133.58      141.99     10.36 o 
   7  10  10      547.27      528.30     16.16 o 
   8  10  10      617.13      608.69     17.75 o 
   9  10  10     1823.49     1678.50     29.66 o 
  10  10  10        2.45        2.74      8.75 o 
  11  10  10       37.15       27.38     10.60 o 
  12  10  10      157.40      197.21     15.33 o 
  13  10  10      509.75      522.53     22.07 o 
  14  10  10      199.34      176.88     15.70 o 
  15  10  10        4.77       -4.85     11.87 o 
  16  10  10       76.87       95.19     17.26 o 
  17  10  10       23.53       31.83     13.29 o 
   1  11  10      247.73      276.51     15.32 o 
   2  11  10       15.60        7.70     10.39 o 
   3  11  10      119.49       97.64      9.22 o 
   4  11  10      783.62      770.97     19.09 o 
   5  11  10       94.33       95.38      9.34 o 
   6  11  10      707.99      638.85     18.26 o 
   7  11  10      449.57      447.44     17.84 o 
   8  11  10       45.02       65.82      9.93 o 
   9  11  10        0.13        0.49      9.38 o 
  10  11  10        7.28        6.16      9.83 o 
  11  11  10       18.61       12.28     10.41 o 
  12  11  10        5.28        6.97     10.67 o 
  13  11  10      149.21      138.65     14.56 o 
  14  11  10        2.38       -5.98     10.99 o 
  15  11  10       10.91       25.87     12.48 o 
  16  11  10      342.53      396.88     23.77 o 
   0  12  10      237.84      254.62     27.29 o 
   1  12  10      260.78      264.24     19.57 o 
   2  12  10      382.18      383.55     19.99 o 
   3  12  10        2.21        6.91      9.68 o 
   4  12  10       14.17       27.02      8.48 o 
   5  12  10      189.50      197.16     12.80 o 
   6  12  10      575.72      582.75     18.05 o 
   7  12  10        0.15        5.92      9.02 o 
   8  12  10      738.64      685.44     20.25 o 
   9  12  10       13.51        1.54      9.95 o 
  10  12  10        2.60        0.51     10.43 o 
  11  12  10      177.48      198.46     15.46 o 
  12  12  10        5.69        0.86     10.80 o 
  13  12  10      284.14      352.29     20.73 o 
  14  12  10       78.47       69.09     14.14 o 
  15  12  10       21.54       33.10     13.48 o 
   1  13  10      544.68      482.25     24.48 o 
   2  13  10       43.60       52.68     16.61 o 
   3  13  10      108.51      147.34     20.39 o 
   4  13  10     1158.61     1165.03     30.11 o 
   5  13  10        2.59        3.14      8.11 o 
   6  13  10      682.65      640.72     19.24 o 
   7  13  10      242.98      249.08     15.19 o 
   8  13  10       11.87        9.64      9.73 o 
   9  13  10      145.01      146.58     14.00 o 
  10  13  10      954.88      895.47     24.27 o 
  11  13  10       77.14      107.96     13.97 o 
  12  13  10      283.07      247.95     17.45 o 
  13  13  10      190.13      174.46     16.48 o 
  14  13  10        2.38       21.45     12.77 o 
   0  14  10      109.15      106.57     37.00 o 
   1  14  10      103.49       76.81     36.92 o 
   2  14  10        0.12        6.25     14.40 o 
   3  14  10      185.80      207.85     23.31 o 
   4  14  10      116.74      172.34     29.01 o 
   5  14  10       17.81       21.10     16.28 o 
   6  14  10        0.46        5.10      9.55 o 
   7  14  10      174.31      152.95     13.43 o 
   8  14  10       84.45       78.26     12.17 o 
   9  14  10      260.79      243.81     18.93 o 
  10  14  10      150.69      140.95     14.64 o 
  11  14  10      426.72      411.80     20.75 o 
  12  14  10       28.98       38.69     13.16 o 
  13  14  10       98.07       81.44     15.32 o 
   1  15  10      612.79      551.86     45.26 o 
   2  15  10        3.60       12.73     21.71 o 
   3  15  10      235.13      196.88     24.06 o 
   4  15  10       21.14        8.91     15.87 o 
   5  15  10        0.33       -9.63     21.78 o 
   6  15  10      407.22      363.68     31.06 o 
   7  15  10        0.16        4.64     13.18 o 
   8  15  10      483.92      538.18     36.77 o 
   9  15  10        0.10        8.90     11.67 o 
  10  15  10      116.99      121.94     15.51 o 
  11  15  10        1.16        1.58     12.48 o 
  12  15  10        0.80       10.17     12.90 o 
   0  16  10       43.53       38.01     34.40 o 
   1  16  10      944.78      933.40     52.35 o 
   2  16  10      814.66      794.38     48.90 o 
   3  16  10       40.90       33.76     35.49 o 
   4  16  10       39.35       55.79     30.91 o 
   5  16  10      524.93      473.44     43.76 o 
   6  16  10      541.72      491.84     35.47 o 
   7  16  10        1.73        7.92     17.20 o 
   8  16  10      123.06      119.35     17.34 o 
   9  16  10       66.03       70.33     15.70 o 
  10  16  10        0.18        8.30     14.49 o 
  11  16  10       79.05       91.18     18.19 o 
   1  17  10      137.53       99.15     28.90 o 
   2  17  10       21.43        5.64     23.74 o 
   3  17  10      153.92      147.08     56.52 o 
   4  17  10      564.69      648.77     75.78 o 
   5  17  10       41.82       38.55     25.59 o 
   6  17  10      128.39      143.84     43.30 o 
   7  17  10        5.20       71.53     26.90 o 
   8  17  10      114.29      142.70     29.54 o 
   9  17  10      390.20      372.82     29.10 o 
   0  18  10       70.10       28.67     37.68 o 
   1  18  10       95.20      134.99     33.62 o 
   2  18  10       55.16      109.89     28.99 o 
   3  18  10       39.94      -23.05     23.05 o 
   4  18  10      105.72      206.38     44.27 o 
   5  18  10      122.27      174.69     34.58 o 
   6  18  10       19.12       52.32     46.29 o 
   7  18  10      107.11      126.61     32.25 o 
   1  19  10      252.99      262.81     51.84 o 
   2  19  10       10.89       19.96     25.61 o 
   3  19  10        0.00       10.69     24.60 o 
   4  19  10       11.75       52.08     26.80 o 
   1   1  11      119.42      109.70      8.24 o 
   2   1  11      227.86      330.29     11.34 o 
   3   1  11        1.44        0.77      5.17 o 
   4   1  11        0.01        2.52      5.84 o 
   5   1  11       71.76       50.35      6.58 o 
   6   1  11        2.04        4.90      5.73 o 
   7   1  11        5.55        1.87      7.76 o 
   8   1  11      103.28       62.58      9.99 o 
   9   1  11     2662.29     2511.28     33.65 o 
  10   1  11     3926.93     3535.73     39.35 o 
  11   1  11      269.48      241.44     12.88 o 
  12   1  11     1137.95     1159.60     22.03 o 
  13   1  11        6.58       -1.16      8.37 o 
  14   1  11       13.15       10.58      8.81 o 
  15   1  11        6.43       -2.45      9.01 o 
  16   1  11      320.28      329.72     16.64 o 
  17   1  11      151.40      154.48     13.88 o 
  18   1  11       46.10       61.85     13.28 o 
  19   1  11        8.09      -11.44     11.71 o 
   0   2  11      350.66      336.98     16.50 o 
   1   2  11     1578.18     1619.71     21.50 o 
   2   2  11        4.04       10.66      7.49 o 
   3   2  11       41.57       59.42      7.81 o 
   4   2  11      676.78      505.13     14.45 o 
   5   2  11      416.55      471.48     13.66 o 
   6   2  11      136.65      149.40      9.51 o 
   7   2  11     1372.87     1325.18     24.33 o 
   8   2  11      965.35      959.24     19.96 o 
   9   2  11     2832.18     2558.11     32.20 o 
  10   2  11      351.88      328.08     14.60 o 
  11   2  11     1448.46     1244.56     24.66 o 
  12   2  11     1998.19     1696.29     27.66 o 
  13   2  11       55.88       45.00      9.43 o 
  14   2  11      138.57       98.29     10.83 o 
  15   2  11        4.29        8.16      9.35 o 
  16   2  11      745.92      798.03     21.15 o 
  17   2  11       97.32       98.32     12.67 o 
  18   2  11      449.22      534.58     22.71 o 
  19   2  11      132.06      109.27     15.05 o 
   1   3  11       81.34       80.13     12.46 o 
   2   3  11        1.69        9.21      6.78 o 
   3   3  11        9.41       11.00      6.95 o 
   4   3  11       80.12       81.38      8.57 o 
   5   3  11      817.55      738.36     17.07 o 
   6   3  11        0.68        3.22      6.34 o 
   7   3  11        0.56        7.93      6.58 o 
   8   3  11      109.07      106.52      9.04 o 
   9   3  11      561.54      561.46     16.79 o 
  10   3  11     2510.29     2321.46     31.66 o 
  11   3  11        9.36       10.51      8.71 o 
  12   3  11      219.35      238.35     13.95 o 
  13   3  11       74.72       76.20     11.69 o 
  14   3  11        4.95        1.57      9.30 o 
  15   3  11       63.48       75.74     11.76 o 
  16   3  11      208.38      258.38     16.61 o 
  17   3  11      222.23      231.16     16.53 o 
  18   3  11      147.15      163.88     15.86 o 
  19   3  11       47.99       30.60     14.25 o 
   0   4  11       87.92       80.86     11.75 o 
   1   4  11      629.12      609.74     16.35 o 
   2   4  11      762.95      713.03     16.57 o 
   3   4  11      662.43      666.58     16.43 o 
   4   4  11      411.96      390.51     13.69 o 
   5   4  11      219.41      227.61     11.69 o 
   6   4  11      488.67      493.09     14.59 o 
   7   4  11        1.74        0.91      6.53 o 
   8   4  11     1062.05      980.69     18.58 o 
   9   4  11      259.30      291.66     13.44 o 
  10   4  11      135.62      134.04     10.17 o 
  11   4  11       62.42       50.78      9.81 o 
  12   4  11       12.72       14.63      8.75 o 
  13   4  11       24.91       44.59     10.32 o 
  14   4  11      577.62      535.47     22.31 o 
  15   4  11      119.74      105.76     12.26 o 
  16   4  11      574.20      640.81     23.73 o 
  17   4  11      744.25      822.14     26.16 o 
  18   4  11       62.44       97.05     15.51 o 
  19   4  11       15.88       24.09     14.28 o 
   1   5  11        0.20       -4.33      6.84 o 
   2   5  11      341.99      378.71     15.12 o 
   3   5  11      255.13      261.55     12.19 o 
   4   5  11        4.81       16.21      7.56 o 
   5   5  11      542.58      503.78     15.61 o 
   6   5  11        0.53       -6.22      6.22 o 
   7   5  11     1510.54     1454.71     20.81 o 
   8   5  11      813.52      785.08     16.24 o 
   9   5  11     2048.16     1944.16     24.87 o 
  10   5  11     1297.30     1175.21     20.20 o 
  11   5  11      420.89      413.70     19.31 o 
  12   5  11      471.57      442.37     18.09 o 
  13   5  11       52.95       42.96     10.60 o 
  14   5  11       86.12       73.69     12.75 o 
  15   5  11       40.18       38.39     12.01 o 
  16   5  11        9.46        6.09     11.61 o 
  17   5  11       61.69       57.31     13.65 o 
  18   5  11        0.70       -4.14     14.02 o 
   0   6  11     1915.19     1856.72     37.07 o 
   1   6  11      597.59      558.12     16.14 o 
   2   6  11        8.16        8.00      7.03 o 
   3   6  11        0.65       -6.05      6.05 o 
   4   6  11       38.62       44.62      7.60 o 
   5   6  11        7.05        5.05      6.85 o 
   6   6  11      232.08      233.67     11.12 o 
   7   6  11      636.09      647.92     14.91 o 
   8   6  11      402.75      372.80     13.07 o 
   9   6  11      985.27      878.40     19.19 o 
  10   6  11        6.82        7.46      7.71 o 
  11   6  11       91.01       88.92     10.30 o 
  12   6  11       74.30       72.89     10.48 o 
  13   6  11        3.00       -9.19      9.19 o 
  14   6  11        2.20       -3.57      9.56 o 
  15   6  11      188.60      204.46     15.33 o 
  16   6  11       17.06       16.82     13.58 o 
  17   6  11        0.86       -1.97     14.79 o 
  18   6  11      204.98      187.89     19.42 o 
   1   7  11       25.03       12.45      7.97 o 
   2   7  11       16.65       13.58      6.19 o 
   3   7  11      488.01      500.60     13.31 o 
   4   7  11       37.22       22.72      7.28 o 
   5   7  11     1454.42     1342.53     21.41 o 
   6   7  11       54.11       38.71      7.47 o 
   7   7  11     2230.32     2087.46     25.27 o 
   8   7  11      211.34      229.60     12.16 o 
   9   7  11      148.22      174.44     11.48 o 
  10   7  11       27.01       25.85      8.50 o 
  11   7  11        0.00       -7.66      7.66 o 
  12   7  11      140.25      152.94     11.88 o 
  13   7  11       39.02       45.33      9.75 o 
  14   7  11      566.33      619.30     22.13 o 
  15   7  11      277.92      280.71     19.31 o 
  16   7  11       12.06       12.11     13.02 o 
  17   7  11      115.56      100.48     16.86 o 
  18   7  11        3.28      -10.00     14.45 o 
   0   8  11      720.83      660.08     24.96 o 
   1   8  11        0.19       -7.71      7.71 o 
   2   8  11       14.99       16.48      7.96 o 
   3   8  11      496.81      507.66     15.52 o 
   4   8  11        5.87       -0.69      6.75 o 
   5   8  11      514.96      514.52     13.95 o 
   6   8  11      292.66      262.36     12.87 o 
   7   8  11       33.61       52.32      8.88 o 
   8   8  11     1487.03     1355.59     22.66 o 
   9   8  11        2.59       -1.70      7.77 o 
  10   8  11       97.06       63.90      9.70 o 
  11   8  11      200.79      213.54     13.18 o 
  12   8  11      379.19      390.89     17.47 o 
  13   8  11        8.93       -3.98     10.32 o 
  14   8  11      586.37      549.25     23.71 o 
  15   8  11        2.68      -11.52     11.52 o 
  16   8  11     1122.71     1148.98     31.89 o 
  17   8  11      807.93      864.69     29.01 o 
   1   9  11       35.02       41.47      8.53 o 
   2   9  11       15.17       44.31      9.26 o 
   3   9  11       95.51      105.40      8.79 o 
   4   9  11      236.29      201.33     12.42 o 
   5   9  11      422.97      395.25     14.37 o 
   6   9  11       19.13        3.71      7.79 o 
   7   9  11      567.12      518.18     16.69 o 
   8   9  11      681.21      670.97     20.91 o 
   9   9  11      801.39      807.41     20.32 o 
  10   9  11      841.17      762.48     20.18 o 
  11   9  11       55.02       44.00     10.34 o 
  12   9  11      117.49      131.59     12.77 o 
  13   9  11      339.83      305.39     18.05 o 
  14   9  11      133.64      174.03     15.74 o 
  15   9  11      116.32       88.40     14.03 o 
  16   9  11       27.91       42.32     15.11 o 
  17   9  11       11.26       28.38     14.04 o 
   0  10  11     4830.27     4698.49     91.03 o 
   1  10  11      350.62      346.58     15.70 o 
   2  10  11       15.30       21.87      9.93 o 
   3  10  11       84.31       78.76     11.59 o 
   4  10  11      211.41      188.06     11.75 o 
   5  10  11       41.47       34.72      7.91 o 
   6  10  11      272.95      267.39     15.76 o 
   7  10  11        0.00        2.42      8.24 o 
   8  10  11      957.04      890.09     20.72 o 
   9  10  11      852.23      781.60     20.08 o 
  10  10  11       41.77       33.19      9.88 o 
  11  10  11       45.24       47.23     11.29 o 
  12  10  11      207.36      210.68     15.74 o 
  13  10  11       24.93       19.30     11.48 o 
  14  10  11        6.39       -4.14     12.56 o 
  15  10  11       65.30       64.09     13.72 o 
  16  10  11        3.07       16.04     16.89 o 
   1  11  11      103.42      109.10     13.62 o 
   2  11  11      112.81      131.82     12.60 o 
   3  11  11      134.81      105.28     12.44 o 
   4  11  11       26.24       44.27     13.65 o 
   5  11  11      123.19      122.94     10.37 o 
   6  11  11      325.70      359.30     16.12 o 
   7  11  11     1031.04      986.26     22.68 o 
   8  11  11      276.60      286.27     14.81 o 
   9  11  11      219.45      225.48     16.14 o 
  10  11  11      291.83      309.26     17.20 o 
  11  11  11       40.41       48.77     11.88 o 
  12  11  11        0.00        3.27     10.33 o 
  13  11  11        9.65      -11.20     11.20 o 
  14  11  11      243.85      232.52     17.88 o 
  15  11  11      102.22       92.14     15.20 o 
   0  12  11      185.02      165.25     27.67 o 
   1  12  11      694.02      741.07     27.74 o 
   2  12  11      910.81      824.95     29.36 o 
   3  12  11      139.57      148.39     13.77 o 
   4  12  11      175.92      174.17     16.18 o 
   5  12  11       64.12       76.41     12.64 o 
   6  12  11        3.37        4.89      9.08 o 
   7  12  11       25.25       33.47      9.73 o 
   8  12  11      317.59      331.12     16.85 o 
   9  12  11       10.02        8.68     10.29 o 
  10  12  11      217.01      218.92     16.04 o 
  11  12  11       15.51       18.13     12.63 o 
  12  12  11      374.70      356.97     19.70 o 
  13  12  11      182.98      172.41     16.39 o 
  14  12  11        5.81       14.42     12.52 o 
  15  12  11      209.05      215.89     18.12 o 
   1  13  11      115.71      129.44     16.62 o 
   2  13  11        3.51       -3.92     18.74 o 
   3  13  11      131.56      136.44     20.93 o 
   4  13  11      635.59      698.87     33.69 o 
   5  13  11      364.69      353.73     21.53 o 
   6  13  11        4.90       19.66     10.29 o 
   7  13  11      141.00      114.19     12.60 o 
   8  13  11      595.15      602.32     21.23 o 
   9  13  11       28.08       29.72     11.21 o 
  10  13  11      305.63      278.49     17.71 o 
  11  13  11      281.43      257.50     17.78 o 
  12  13  11        6.24       20.44     11.81 o 
  13  13  11      119.94      119.44     15.54 o 
  14  13  11       56.47       33.46     13.79 o 
   0  14  11      392.53      400.90     56.14 o 
   1  14  11       10.52        4.17     15.01 o 
   2  14  11      481.00      485.93     43.82 o 
   3  14  11      229.83      251.64     26.09 o 
   4  14  11      154.51      209.66     24.47 o 
   5  14  11        1.67       -1.96     23.72 o 
   6  14  11        4.60      -10.00     21.83 o 
   7  14  11      797.64      761.14     23.97 o 
   8  14  11      132.34       93.03     13.08 o 
   9  14  11      187.77      148.87     14.74 o 
  10  14  11      199.19      200.37     16.15 o 
  11  14  11      112.58       99.31     14.46 o 
  12  14  11        1.69       -1.41     11.93 o 
  13  14  11       88.84       90.05     17.28 o 
   1  15  11      218.35      246.84     43.11 o 
   2  15  11       54.46       25.49     24.02 o 
   3  15  11      117.03      106.56     21.21 o 
   4  15  11       35.07       29.29     17.92 o 
   5  15  11      331.98      341.76     30.04 o 
   6  15  11       57.17       75.38     20.95 o 
   7  15  11        0.16       16.66     17.30 o 
   8  15  11      316.24      323.67     26.01 o 
   9  15  11       27.84       37.55     12.91 o 
  10  15  11        0.07        8.22     11.90 o 
  11  15  11      222.16      266.09     18.14 o 
   0  16  11      813.13      876.35     72.09 o 
   1  16  11        0.90        9.06     23.09 o 
   2  16  11      544.03      510.99     46.16 o 
   3  16  11       50.77       44.96     26.15 o 
   4  16  11      613.71      663.98     69.75 o 
   5  16  11      239.49      252.17     75.14 o 
   6  16  11      195.01      206.10     26.56 o 
   7  16  11       30.51       42.60     20.52 o 
   8  16  11       66.54       94.07     27.91 o 
   9  16  11       15.28       42.11     21.09 o 
  10  16  11       10.00       64.52     16.92 o 
   1  17  11       14.05       -2.92     38.65 o 
   2  17  11      136.91      155.25     31.67 o 
   3  17  11      270.72      249.12     37.65 o 
   4  17  11        0.73       18.22     24.31 o 
   5  17  11      138.83      102.25     49.68 o 
   6  17  11       25.41       47.56     27.11 o 
   7  17  11      112.44      135.70     31.67 o 
   8  17  11       18.15       56.19     21.72 o 
   0  18  11      124.52      172.89     48.22 o 
   1  18  11        1.38      -17.91     22.89 o 
   2  18  11      132.30      116.20     44.38 o 
   3  18  11      207.40      249.97     38.31 o 
   4  18  11       24.25       56.58     28.23 o 
   5  18  11       45.67       65.15     28.03 o 
   6  18  11       50.40      111.43     31.33 o 
   0   0  12    10739.46     9955.61    151.95 o 
   1   0  12      183.42      182.82     14.63 o 
   2   0  12      477.35      408.79     18.49 o 
   3   0  12     3199.06     2660.04     41.39 o 
   4   0  12      594.14      565.96     35.59 o 
   5   0  12      610.22      543.70     24.41 o 
   6   0  12      117.81      100.49     15.68 o 
   7   0  12      226.83      227.09     19.37 o 
   8   0  12     8094.93     7144.04    105.37 o 
   9   0  12     2072.01     1781.46     41.32 o 
  10   0  12      579.10      546.71     26.33 o 
  11   0  12      523.68      539.27     31.28 o 
  12   0  12     1475.59     1422.56     34.93 o 
  13   0  12       48.29       29.75     13.51 o 
  14   0  12      806.03      837.81     29.37 o 
  15   0  12        6.44        9.01     13.70 o 
  16   0  12      252.95      317.34     23.75 o 
  17   0  12      623.00      782.93     31.71 o 
  18   0  12       59.66       43.25     17.91 o 
   1   1  12      337.21      360.45     12.85 o 
   2   1  12      346.21      347.15     12.50 o 
   3   1  12      633.09      630.68     18.10 o 
   4   1  12      570.65      562.36     15.78 o 
   5   1  12     2198.90     2004.91     46.21 o 
   6   1  12       20.67        5.85      6.25 o 
   7   1  12       41.57       28.06      9.08 o 
   8   1  12        2.72        9.97      8.83 o 
   9   1  12      627.54      644.54     20.33 o 
  10   1  12      154.91      176.76     14.07 o 
  11   1  12      286.84      332.52     15.59 o 
  12   1  12       65.64       65.14     10.58 o 
  13   1  12       10.57       14.69      9.69 o 
  14   1  12      163.64      146.10     14.57 o 
  15   1  12       94.59       93.77     11.97 o 
  16   1  12       24.12        2.85     10.05 o 
  17   1  12        5.37       -0.74     10.35 o 
  18   1  12       55.53       42.58     12.66 o 
   0   2  12      403.65      385.62     18.71 o 
   1   2  12      489.44      500.48     14.51 o 
   2   2  12      201.37      194.32     12.94 o 
   3   2  12      316.89      283.04     12.44 o 
   4   2  12        1.23       -6.45      7.02 o 
   5   2  12      847.52      801.11     17.35 o 
   6   2  12      192.46      173.00     12.24 o 
   7   2  12      264.76      244.43     13.83 o 
   8   2  12       43.39       54.58      9.92 o 
   9   2  12        6.97        4.87      8.80 o 
  10   2  12       81.57       89.45     10.57 o 
  11   2  12      254.44      235.77     15.00 o 
  12   2  12        8.44       14.04      8.87 o 
  13   2  12      217.60      198.31     14.04 o 
  14   2  12       65.62       62.37     11.26 o 
  15   2  12       53.32       51.82     11.93 o 
  16   2  12        0.13        2.01     10.76 o 
  17   2  12       17.81      -10.48     12.33 o 
  18   2  12        0.21       -6.44     12.82 o 
   1   3  12       68.38       71.69      9.53 o 
   2   3  12      103.90       74.36      9.16 o 
   3   3  12     1520.01     1374.28     22.56 o 
   4   3  12      511.09      543.24     17.04 o 
   5   3  12     1996.05     1857.43     37.69 o 
   6   3  12      399.61      390.28     14.20 o 
   7   3  12        9.17       15.31      9.31 o 
   8   3  12     2622.08     2589.37     34.86 o 
   9   3  12        0.83       14.93      8.55 o 
  10   3  12      961.46      953.12     22.92 o 
  11   3  12       53.06       24.03      9.32 o 
  12   3  12        7.74        6.07      9.01 o 
  13   3  12       25.09       10.54      8.41 o 
  14   3  12       53.25       45.60     10.56 o 
  15   3  12      193.78      205.05     15.18 o 
  16   3  12      243.97      278.20     18.78 o 
  17   3  12        7.64       -8.22     13.27 o 
  18   3  12      122.83      137.85     18.81 o 
   0   4  12     3506.13     3441.32     60.98 o 
   1   4  12      751.55      718.79     17.27 o 
   2   4  12       61.00       52.80      8.80 o 
   3   4  12      271.82      258.21     12.45 o 
   4   4  12      167.19      137.60     10.80 o 
   5   4  12      693.48      672.48     19.70 o 
   6   4  12       84.38       78.33      9.16 o 
   7   4  12        0.39        6.68      7.48 o 
   8   4  12     3473.08     3201.45     34.50 o 
   9   4  12     1930.46     1665.64     26.61 o 
  10   4  12       49.92       44.62      9.74 o 
  11   4  12       97.07       96.81     11.12 o 
  12   4  12      293.47      284.61     15.29 o 
  13   4  12        1.29       -3.58      8.73 o 
  14   4  12      183.48      192.77     15.89 o 
  15   4  12       32.28       34.07     14.44 o 
  16   4  12       59.86       78.05     14.38 o 
  17   4  12      127.51      170.53     17.40 o 
  18   4  12       24.33       29.50     14.03 o 
   1   5  12       87.59       83.07     10.79 o 
   2   5  12     2040.59     2000.29     33.81 o 
   3   5  12      360.82      348.68     14.17 o 
   4   5  12      121.48      154.16     11.45 o 
   5   5  12      194.90      196.10     11.95 o 
   6   5  12      818.21      668.64     18.04 o 
   7   5  12      242.32      276.85     13.21 o 
   8   5  12      101.53      111.94      9.77 o 
   9   5  12     1232.82     1214.47     21.56 o 
  10   5  12      343.79      279.43     14.68 o 
  11   5  12       11.20       14.23      8.99 o 
  12   5  12       96.00       88.77     12.39 o 
  13   5  12      126.11      141.05     14.14 o 
  14   5  12       26.90       35.18     13.42 o 
  15   5  12       58.14       54.24     13.27 o 
  16   5  12      243.43      219.17     23.53 o 
  17   5  12       20.35       12.96     13.57 o 
  18   5  12       54.77       60.91     15.27 o 
   0   6  12     3876.56     3693.52     56.72 o 
   1   6  12      738.36      757.01     18.81 o 
   2   6  12     1589.70     1488.17     22.46 o 
   3   6  12     1874.27     1599.12     29.15 o 
   4   6  12      213.29      204.74     12.21 o 
   5   6  12     1082.46      961.08     23.27 o 
   6   6  12      163.47      159.05     10.54 o 
   7   6  12      883.22      816.69     21.23 o 
   8   6  12      312.39      327.97     12.94 o 
   9   6  12      189.40      212.32     11.41 o 
  10   6  12        9.42       11.84      8.55 o 
  11   6  12      332.61      284.45     15.49 o 
  12   6  12      361.78      394.92     18.02 o 
  13   6  12      298.42      299.28     17.94 o 
  14   6  12       37.43       41.71     12.19 o 
  15   6  12       67.08       39.58     12.92 o 
  16   6  12       25.96       20.42     13.98 o 
  17   6  12      141.67      154.12     19.70 o 
   1   7  12        2.64       -2.30      7.87 o 
   2   7  12      840.91      791.67     19.70 o 
   3   7  12     3126.90     2924.22     32.67 o 
   4   7  12      662.53      701.93     17.49 o 
   5   7  12      542.43      494.27     15.05 o 
   6   7  12       16.95       13.32      7.66 o 
   7   7  12       19.68       18.67      7.10 o 
   8   7  12      767.54      785.38     18.32 o 
   9   7  12      135.62      146.46     11.40 o 
  10   7  12       49.59       43.34      9.32 o 
  11   7  12      308.05      288.60     14.67 o 
  12   7  12      139.54      118.21     12.96 o 
  13   7  12       28.06        7.76     10.54 o 
  14   7  12       37.53       28.40     11.86 o 
  15   7  12      245.56      295.43     20.11 o 
  16   7  12      231.95      263.04     22.35 o 
  17   7  12       45.84       30.98     19.83 o 
   0   8  12     1571.17     1455.30     34.63 o 
   1   8  12      447.71      466.04     16.34 o 
   2   8  12      517.78      549.22     16.93 o 
   3   8  12      823.47      757.68     18.68 o 
   4   8  12      208.03      188.45     10.86 o 
   5   8  12       42.22       31.78      7.72 o 
   6   8  12      932.93      885.72     20.96 o 
   7   8  12      161.32      163.48     11.81 o 
   8   8  12      329.57      317.17     14.14 o 
   9   8  12      567.93      507.68     16.64 o 
  10   8  12       18.24       19.24     10.53 o 
  11   8  12      192.76      197.19     12.99 o 
  12   8  12       59.30       64.75     11.22 o 
  13   8  12        0.02      -10.45     10.45 o 
  14   8  12      248.68      252.31     19.17 o 
  15   8  12       87.19       76.72     15.80 o 
  16   8  12      194.81      198.95     18.78 o 
  17   8  12       19.34        9.87     20.05 o 
   1   9  12        8.99        1.40      8.17 o 
   2   9  12     2272.01     2194.98     32.59 o 
   3   9  12        7.25       16.46      9.08 o 
   4   9  12      243.93      241.05     14.26 o 
   5   9  12      175.79      184.23     12.33 o 
   6   9  12      869.06      754.90     19.65 o 
   7   9  12       72.76       79.19     10.27 o 
   8   9  12      185.08      178.05     12.01 o 
   9   9  12      353.82      310.22     14.67 o 
  10   9  12      804.59      711.90     18.95 o 
  11   9  12       40.99       33.46     10.20 o 
  12   9  12      136.14      133.78     13.25 o 
  13   9  12       15.08        5.24     10.94 o 
  14   9  12       39.96       38.59     14.22 o 
  15   9  12        4.55       -3.17     13.32 o 
  16   9  12      101.48      102.96     21.85 o 
   0  10  12      619.99      642.81     31.07 o 
   1  10  12      438.26      474.03     17.91 o 
   2  10  12      518.28      507.46     21.95 o 
   3  10  12     2137.35     2045.13     40.96 o 
   4  10  12        5.40        6.00     10.08 o 
   5  10  12      403.21      373.71     15.72 o 
   6  10  12      673.65      640.60     19.00 o 
   7  10  12       57.04       67.29      9.90 o 
   8  10  12      181.26      150.81     11.57 o 
   9  10  12      420.62      439.55     18.02 o 
  10  10  12        0.72       -1.02      9.24 o 
  11  10  12      335.50      425.06     20.03 o 
  12  10  12      368.51      360.66     20.11 o 
  13  10  12       19.20       19.87     11.65 o 
  14  10  12       36.13       58.98     13.71 o 
  15  10  12      195.65      201.81     19.34 o 
   1  11  12       29.82       48.12     12.58 o 
   2  11  12     1026.22     1059.87     26.24 o 
   3  11  12      759.83      709.27     22.64 o 
   4  11  12       14.43       16.01     10.28 o 
   5  11  12      146.48      150.74     14.45 o 
   6  11  12      277.58      311.73     19.80 o 
   7  11  12      482.67      515.57     19.01 o 
   8  11  12       38.05       30.52      9.82 o 
   9  11  12       18.69       34.58     10.05 o 
  10  11  12      259.68      241.62     16.33 o 
  11  11  12       17.51       18.60     11.50 o 
  12  11  12      155.36      112.64     14.39 o 
  13  11  12      110.96      150.06     15.37 o 
  14  11  12       52.39       24.99     13.01 o 
  15  11  12        6.01       -5.36     13.36 o 
   0  12  12      137.68       84.80     30.69 o 
   1  12  12      130.06      163.89     22.25 o 
   2  12  12        3.72       -1.04     12.48 o 
   3  12  12      568.41      547.41     23.44 o 
   4  12  12       37.16       32.56     10.97 o 
   5  12  12      424.86      471.39     24.11 o 
   6  12  12      215.01      209.28     18.60 o 
   7  12  12      397.26      330.12     17.01 o 
   8  12  12        4.18        4.24     13.66 o 
   9  12  12        5.08        1.18     10.41 o 
  10  12  12      163.90      155.14     14.98 o 
  11  12  12       30.14       23.92     12.34 o 
  12  12  12      483.28      500.01     22.64 o 
  13  12  12      128.09      135.00     16.03 o 
  14  12  12       54.03       58.76     14.11 o 
   1  13  12        1.20      -11.91     11.91 o 
   2  13  12      103.30       76.24     18.74 o 
   3  13  12      111.17      151.96     28.39 o 
   4  13  12      463.87      489.45     33.86 o 
   5  13  12      117.98       95.83     17.73 o 
   6  13  12       48.21       38.56     13.92 o 
   7  13  12      342.43      340.89     20.52 o 
   8  13  12       24.12       33.58     12.35 o 
   9  13  12      138.87      114.15     14.48 o 
  10  13  12      284.85      316.20     18.53 o 
  11  13  12      126.08      108.62     14.88 o 
  12  13  12       61.30       35.66     17.00 o 
  13  13  12        3.53       12.87     16.78 o 
   0  14  12      130.89      201.39     46.51 o 
   1  14  12      312.33      390.17     30.02 o 
   2  14  12       57.18       27.62     17.69 o 
   3  14  12      615.47      598.41     34.30 o 
   4  14  12      187.26      192.26     24.54 o 
   5  14  12      155.15      158.70     24.10 o 
   6  14  12      189.54      205.95     25.28 o 
   7  14  12       70.91       45.81     15.06 o 
   8  14  12        9.15      -10.99     12.45 o 
   9  14  12        5.73       -2.57     11.54 o 
  10  14  12        2.30      -11.33     11.33 o 
  11  14  12      422.91      473.88     22.54 o 
  12  14  12      169.65      184.28     18.63 o 
   1  15  12       52.94       38.26     29.89 o 
   2  15  12      448.94      550.23     47.87 o 
   3  15  12      120.88      124.44     22.19 o 
   4  15  12        4.44       38.82     17.92 o 
   5  15  12        0.54       17.39     17.04 o 
   6  15  12      201.62      241.27     35.42 o 
   7  15  12      454.18      465.10     42.67 o 
   8  15  12        8.88       23.48     19.78 o 
   9  15  12       37.38       45.26     21.16 o 
  10  15  12      324.26      349.62     24.08 o 
  11  15  12        0.60        0.73     13.63 o 
   0  16  12       61.96       42.12     36.05 o 
   1  16  12       11.41       32.96     25.29 o 
   2  16  12      402.09      432.71     44.19 o 
   3  16  12       18.44       17.72     24.10 o 
   4  16  12      237.45      231.97     60.60 o 
   5  16  12       80.95      120.01     23.59 o 
   6  16  12        2.91       18.33     18.73 o 
   7  16  12      166.61      187.34     26.78 o 
   8  16  12        0.28        0.42     19.67 o 
   9  16  12        0.77        9.60     20.06 o 
   1  17  12        0.73       13.22     24.86 o 
   2  17  12       62.85       86.74     29.65 o 
   3  17  12      116.94      124.13     30.85 o 
   4  17  12      290.99      257.86     39.20 o 
   5  17  12       14.34       56.87     27.53 o 
   6  17  12        0.00       50.98     37.63 o 
   7  17  12      473.48      513.15     49.40 o 
   0  18  12       77.58       94.94     43.69 o 
   1  18  12      123.99      180.75     53.67 o 
   2  18  12        3.11       27.95     26.87 o 
   3  18  12       24.69       39.09     28.33 o 
   4  18  12       43.06       37.66     31.96 o 
   1   1  13        7.88       -7.38      7.38 o 
   2   1  13       10.29        6.99      8.59 o 
   3   1  13     4458.00     4381.11     50.41 o 
   4   1  13      909.65      898.49     22.52 o 
   5   1  13      681.39      701.96     19.10 o 
   6   1  13      104.38      104.91     11.00 o 
   7   1  13      573.06      514.23     19.39 o 
   8   1  13       85.48       87.72     11.24 o 
   9   1  13      140.79      140.81     12.75 o 
  10   1  13       13.13       13.64      8.93 o 
  11   1  13      560.79      480.25     19.62 o 
  12   1  13       11.16       11.38     10.13 o 
  13   1  13       16.32       22.28     10.24 o 
  14   1  13       89.82      107.79     12.85 o 
  15   1  13       16.17       22.26     11.49 o 
  16   1  13      166.19      179.28     15.57 o 
  17   1  13       54.50       64.17     13.38 o 
  18   1  13      109.29      119.31     16.09 o 
   0   2  13     2260.44     1997.36     36.70 o 
   1   2  13      445.78      442.32     16.28 o 
   2   2  13      813.87      744.29     31.24 o 
   3   2  13     5292.65     5176.72     49.36 o 
   4   2  13    13903.68    12419.45    164.15 o 
   5   2  13      460.13      531.68     19.10 o 
   6   2  13      403.72      324.27     15.35 o 
   7   2  13        0.58       -8.43      8.43 o 
   8   2  13     1544.65     1433.36     29.97 o 
   9   2  13      113.44       77.78     11.73 o 
  10   2  13      186.90      153.34     13.22 o 
  11   2  13      251.19      229.98     15.23 o 
  12   2  13        2.76       -6.41      6.82 o 
  13   2  13      257.95      210.05     14.65 o 
  14   2  13      463.25      535.61     20.29 o 
  15   2  13      402.78      457.52     20.38 o 
  16   2  13      145.09      163.95     15.50 o 
  17   2  13       85.18       83.29     15.36 o 
  18   2  13      170.11      169.98     18.12 o 
   1   3  13       35.42       10.12      9.97 o 
   2   3  13     1680.54     1619.94     29.42 o 
   3   3  13     1622.50     1558.85     25.04 o 
   4   3  13     1105.46     1078.81     21.67 o 
   5   3  13      613.17      608.84     17.61 o 
   6   3  13      225.83      217.89     13.59 o 
   7   3  13      280.12      255.76     14.44 o 
   8   3  13      187.99      192.05     13.42 o 
   9   3  13       74.44       68.89     10.80 o 
  10   3  13      479.67      482.64     18.54 o 
  11   3  13      172.59      168.44     13.19 o 
  12   3  13       79.74       82.35     11.81 o 
  13   3  13       32.10       32.50     10.50 o 
  14   3  13       60.51       61.84     12.34 o 
  15   3  13        2.91       11.09     14.15 o 
  16   3  13        1.06       -8.99     12.21 o 
  17   3  13      236.38      284.00     19.82 o 
  18   3  13      140.27      140.75     16.93 o 
   0   4  13      292.88      293.04     26.08 o 
   1   4  13       45.34       50.02     10.41 o 
   2   4  13      226.99      255.73     13.10 o 
   3   4  13      763.44      643.48     17.78 o 
   4   4  13      668.36      607.33     17.53 o 
   5   4  13      738.61      673.23     18.42 o 
   6   4  13     1748.03     1687.86     25.60 o 
   7   4  13      375.23      374.71     16.51 o 
   8   4  13       88.06       66.69     10.90 o 
   9   4  13      159.77      167.80     13.23 o 
  10   4  13      135.87      157.14     12.51 o 
  11   4  13      813.26      756.62     20.19 o 
  12   4  13        0.95        6.44      9.57 o 
  13   4  13       63.58       46.77     11.43 o 
  14   4  13      559.05      639.26     23.44 o 
  15   4  13      180.88      237.85     17.78 o 
  16   4  13      125.52      108.20     17.46 o 
  17   4  13      139.25      166.61     17.79 o 
   1   5  13      183.52      156.24     14.66 o 
   2   5  13      932.91      930.39     25.75 o 
   3   5  13     2232.07     2118.95     29.27 o 
   4   5  13       57.71       88.37     10.17 o 
   5   5  13       24.90        1.77     11.19 o 
   6   5  13      171.68      171.76     11.94 o 
   7   5  13     1685.87     1573.84     25.32 o 
   8   5  13      365.64      349.29     16.49 o 
   9   5  13       16.23        2.75      8.38 o 
  10   5  13      104.04      127.77     12.10 o 
  11   5  13      311.92      277.52     15.14 o 
  12   5  13      326.93      346.28     18.61 o 
  13   5  13       68.75       72.18     12.90 o 
  14   5  13      112.63      120.73     14.73 o 
  15   5  13       25.11       26.19     12.89 o 
  16   5  13       73.67       94.36     15.73 o 
  17   5  13       15.17       21.95     13.14 o 
   0   6  13     1140.40     1116.05     31.47 o 
   1   6  13      252.94      258.02     13.68 o 
   2   6  13      284.21      319.94     14.47 o 
   3   6  13     1018.70      984.67     22.73 o 
   4   6  13     3402.96     2957.11     36.04 o 
   5   6  13       11.46       13.61      8.64 o 
   6   6  13      996.44     1002.96     24.76 o 
   7   6  13       39.54       26.87      8.68 o 
   8   6  13     1263.17     1236.12     23.29 o 
   9   6  13       48.96       30.37      8.40 o 
  10   6  13      254.40      224.21     15.65 o 
  11   6  13      192.26      206.05     15.46 o 
  12   6  13      145.74      165.47     15.26 o 
  13   6  13      136.82      175.34     15.48 o 
  14   6  13        2.91        1.04     11.84 o 
  15   6  13      114.11      121.91     15.27 o 
  16   6  13        2.20       -8.34     13.87 o 
  17   6  13        0.25       -0.75     13.19 o 
   1   7  13      618.73      569.98     17.34 o 
   2   7  13        0.02       -5.50      8.24 o 
   3   7  13        0.87       -0.38      8.23 o 
   4   7  13       11.22       17.77      8.71 o 
   5   7  13      182.41      209.86     13.05 o 
   6   7  13       81.69       86.80     10.70 o 
   7   7  13       84.58       76.04     10.06 o 
   8   7  13      945.23      939.87     22.68 o 
   9   7  13        0.41       -7.61      9.50 o 
  10   7  13      497.91      493.00     17.15 o 
  11   7  13       17.07       19.24     11.28 o 
  12   7  13       43.40       28.08     12.08 o 
  13   7  13      117.60      129.95     14.69 o 
  14   7  13        1.39        5.29     12.94 o 
  15   7  13      117.87      152.13     22.34 o 
  16   7  13      569.03      560.63     34.33 o 
   0   8  13       27.34        6.12     12.08 o 
   1   8  13      114.32      118.55     10.93 o 
   2   8  13       43.24       58.93      9.82 o 
   3   8  13       13.24       27.00      8.88 o 
   4   8  13     1674.76     1571.05     28.56 o 
   5   8  13     1019.56      983.50     19.76 o 
   6   8  13     1315.84     1281.68     24.84 o 
   7   8  13      117.40      129.80     13.14 o 
   8   8  13       12.17        5.13      8.19 o 
   9   8  13      255.45      257.96     14.57 o 
  10   8  13        4.53        4.94      8.66 o 
  11   8  13      549.05      541.10     18.62 o 
  12   8  13      129.31      137.72     15.28 o 
  13   8  13       11.72       17.51     12.41 o 
  14   8  13      890.74      960.10     30.66 o 
  15   8  13       83.15       80.52     20.25 o 
  16   8  13      104.48      102.23     18.31 o 
   1   9  13       21.64       31.31      8.98 o 
   2   9  13       39.82       45.61     10.17 o 
   3   9  13      172.72      162.56     12.84 o 
   4   9  13      110.09      119.35     13.75 o 
   5   9  13        5.19       -9.63      9.63 o 
   6   9  13      682.11      679.91     22.22 o 
   7   9  13     2442.18     2192.61     32.96 o 
   8   9  13      756.20      759.73     18.76 o 
   9   9  13       54.20       54.03      9.90 o 
  10   9  13       96.08      100.05     11.34 o 
  11   9  13       33.59       36.71     10.99 o 
  12   9  13      135.30      156.41     14.00 o 
  13   9  13       18.46       24.16     13.29 o 
  14   9  13       17.57       13.60     14.19 o 
  15   9  13      180.80      215.03     21.75 o 
   0  10  13      137.46      146.11     38.17 o 
   1  10  13      336.34      339.96     16.61 o 
   2  10  13      172.06      177.05     18.91 o 
   3  10  13      246.29      224.53     16.02 o 
   4  10  13       50.42       31.71     11.32 o 
   5  10  13       36.53       50.92     12.37 o 
   6  10  13      469.14      536.67     22.98 o 
   7  10  13       20.43       20.31     10.30 o 
   8  10  13      373.35      373.10     15.79 o 
   9  10  13        2.28       -2.36      9.22 o 
  10  10  13        1.91       -4.84      9.35 o 
  11  10  13       31.52       30.61     11.05 o 
  12  10  13       81.54       94.81     14.04 o 
  13  10  13        7.12       19.01     13.67 o 
  14  10  13        5.16       22.50     14.19 o 
  15  10  13        0.02       19.17     14.19 o 
   1  11  13      618.19      647.95     35.76 o 
   2  11  13      333.56      318.40     18.35 o 
   3  11  13      337.19      374.90     19.56 o 
   4  11  13       11.31       22.15     11.91 o 
   5  11  13      731.60      675.22     25.27 o 
   6  11  13      447.37      519.96     22.13 o 
   7  11  13        1.90        4.36     13.07 o 
   8  11  13       19.25       36.52     10.33 o 
   9  11  13        0.11       -9.29      9.29 o 
  10  11  13      142.96      133.88     15.42 o 
  11  11  13       95.46      100.59     14.05 o 
  12  11  13       57.83       69.03     13.81 o 
  13  11  13       52.28       29.78     12.76 o 
  14  11  13      390.58      442.02     24.50 o 
   0  12  13       43.02       85.35     22.42 o 
   1  12  13       21.14       27.71     13.77 o 
   2  12  13       25.49       28.27     13.73 o 
   3  12  13      558.65      575.63     25.12 o 
   4  12  13       95.02       97.15     13.63 o 
   5  12  13      283.98      287.73     22.07 o 
   6  12  13       72.19       60.06     14.59 o 
   7  12  13       17.19       16.64     13.65 o 
   8  12  13        0.00       -7.02     12.37 o 
   9  12  13      105.84       84.14     13.35 o 
  10  12  13      474.67      486.08     21.68 o 
  11  12  13        0.67       -6.34     11.21 o 
  12  12  13      298.37      309.26     19.50 o 
  13  12  13       57.79       91.16     14.59 o 
   1  13  13        1.59        9.26     13.57 o 
   2  13  13       13.57       25.85     14.69 o 
   3  13  13       50.79       53.52     18.87 o 
   4  13  13      148.62      135.01     26.02 o 
   5  13  13      135.99      139.54     23.56 o 
   6  13  13       21.61       33.37     14.42 o 
   7  13  13     1087.85     1079.53     34.03 o 
   8  13  13       38.49       31.67     15.08 o 
   9  13  13        0.07       22.52     14.76 o 
  10  13  13      342.38      372.95     23.58 o 
  11  13  13        0.73       12.81     12.36 o 
  12  13  13      141.50      133.74     18.16 o 
   0  14  13       16.45       13.75     32.60 o 
   1  14  13      568.54      572.17     38.73 o 
   2  14  13      372.90      386.08     38.42 o 
   3  14  13      271.74      250.95     26.90 o 
   4  14  13     1442.52     1517.84     88.12 o 
   5  14  13      197.83      217.46     26.50 o 
   6  14  13      842.46      840.36     48.17 o 
   7  14  13       99.25      109.26     22.96 o 
   8  14  13      102.55       87.41     18.50 o 
   9  14  13        1.68        0.47     19.15 o 
  10  14  13       16.04       27.26     14.40 o 
  11  14  13       35.65       31.71     20.10 o 
   1  15  13       70.18      131.44     31.14 o 
   2  15  13      329.27      406.22     77.43 o 
   3  15  13      244.97      227.23     27.33 o 
   4  15  13       12.77       50.12     20.02 o 
   5  15  13      137.08      147.81     24.09 o 
   6  15  13      576.77      575.30     39.78 o 
   7  15  13       69.81       77.93     35.89 o 
   8  15  13        9.03        2.59     21.20 o 
   9  15  13       43.70       66.30     26.45 o 
   0  16  13       33.54       53.51     38.52 o 
   1  16  13       20.21        0.74     67.61 o 
   2  16  13       35.57       43.76     26.56 o 
   3  16  13       19.80       19.47     37.61 o 
   4  16  13        1.61      -12.21     26.25 o 
   5  16  13      124.71      112.79     30.78 o 
   6  16  13       81.58      122.67     24.57 o 
   7  16  13       17.84       75.71     28.57 o 
   8  16  13        0.01       20.19     19.67 o 
   1  17  13      219.89      268.71     39.12 o 
   2  17  13       39.02       58.95     31.75 o 
   3  17  13       61.17       93.22     30.77 o 
   4  17  13       22.77      -19.30     23.24 o 
   5  17  13       16.33        7.28     26.66 o 
   0   0  14      122.50      147.90     21.66 o 
   1   0  14       45.85       24.14     15.75 o 
   2   0  14     1489.12     1401.77     39.95 o 
   3   0  14       46.98       15.94     15.53 o 
   4   0  14     1427.01     1342.53     35.53 o 
   5   0  14      369.22      343.04     22.38 o 
   6   0  14      112.37       75.03     15.58 o 
   7   0  14      614.64      574.97     27.42 o 
   8   0  14       11.90        2.10     13.48 o 
   9   0  14     1413.93     1423.29     53.53 o 
  10   0  14       37.90       41.99     15.65 o 
  11   0  14      804.93      761.55     32.91 o 
  12   0  14       87.74       84.64     17.86 o 
  13   0  14        0.27      -14.36     14.98 o 
  14   0  14       23.42       27.53     23.79 o 
  15   0  14       37.45       46.30     19.36 o 
  16   0  14       34.00       34.58     20.48 o 
  17   0  14     1520.14     1726.70     51.06 o 
   1   1  14      193.96      223.61     13.33 o 
   2   1  14     3709.82     3350.64     43.70 o 
   3   1  14        0.06       63.65     17.09 o 
   4   1  14      312.68      287.32     15.54 o 
   5   1  14      191.22      190.66     13.24 o 
   6   1  14       19.21        6.10      9.27 o 
   7   1  14       51.58       50.23     11.04 o 
   8   1  14      547.12      502.90     19.44 o 
   9   1  14       19.06       25.50     10.29 o 
  10   1  14        3.64        0.11     13.04 o 
  11   1  14       66.28       59.80     12.42 o 
  12   1  14       18.86       22.30     11.34 o 
  13   1  14      159.16      197.39     16.10 o 
  14   1  14      386.62      378.36     20.34 o 
  15   1  14       16.36        7.68     11.79 o 
  16   1  14      203.55      211.00     17.56 o 
  17   1  14       13.34       34.13     14.19 o 
   0   2  14      974.80      932.90     33.31 o 
   1   2  14        8.00       -8.50      8.50 o 
   2   2  14       75.69       69.66     10.34 o 
   3   2  14      946.04      866.83     19.66 o 
   4   2  14      205.76      192.15     13.95 o 
   5   2  14      151.62      136.81     15.87 o 
   6   2  14      262.93      265.55     16.97 o 
   7   2  14      105.01       96.22     11.48 o 
   8   2  14      103.11      111.80     13.82 o 
   9   2  14       17.58        7.90      9.23 o 
  10   2  14       52.36       45.09     11.08 o 
  11   2  14       22.30       29.31     10.83 o 
  12   2  14       44.58       15.12     17.22 o 
  13   2  14       28.08       26.22      9.69 o 
  14   2  14       12.20        4.24     13.04 o 
  15   2  14        0.05        3.60     11.98 o 
  16   2  14        2.17       -1.46     14.23 o 
  17   2  14      138.87      150.23     17.47 o 
   1   3  14        1.25        0.22      9.71 o 
   2   3  14     2733.69     2526.45     32.29 o 
   3   3  14      488.71      441.29     15.95 o 
   4   3  14      489.21      560.15     17.37 o 
   5   3  14       11.89       15.71      9.82 o 
   6   3  14      628.87      549.01     19.01 o 
   7   3  14       43.02       43.95     10.76 o 
   8   3  14       37.26       30.96     10.03 o 
   9   3  14        1.12        7.03      9.62 o 
  10   3  14       36.61       13.90     10.50 o 
  11   3  14        3.79        9.61     10.43 o 
  12   3  14      214.54      206.15     16.07 o 
  13   3  14       11.44       23.06     11.71 o 
  14   3  14      127.88      103.15     12.83 o 
  15   3  14       63.82       92.03     14.67 o 
  16   3  14       91.75       97.73     15.66 o 
  17   3  14       12.37       18.81     18.30 o 
   0   4  14      260.56      259.59     23.94 o 
   1   4  14       20.74       21.27      9.78 o 
   2   4  14      329.31      319.44     22.27 o 
   3   4  14        3.47       12.70      8.57 o 
   4   4  14     1349.11     1234.99     23.06 o 
   5   4  14        5.20        0.01      7.93 o 
   6   4  14      194.59      143.30     12.56 o 
   7   4  14      149.74      155.09     13.06 o 
   8   4  14        3.33        3.69      9.39 o 
   9   4  14      449.46      407.70     18.34 o 
  10   4  14       37.15       42.19     10.89 o 
  11   4  14      436.40      431.44     19.50 o 
  12   4  14       22.75       13.99     10.89 o 
  13   4  14       16.75       10.76     11.76 o 
  14   4  14        5.09       -2.26     13.77 o 
  15   4  14      135.64      133.45     16.30 o 
  16   4  14      102.90       76.03     14.83 o 
  17   4  14      986.99     1090.69     29.93 o 
   1   5  14        0.21       -8.36      8.36 o 
   2   5  14      120.66       99.79     11.70 o 
   3   5  14        2.03        3.68      9.23 o 
   4   5  14       61.31       74.90     10.07 o 
   5   5  14       43.44       40.77      9.55 o 
   6   5  14      455.13      415.87     20.91 o 
   7   5  14       81.81       56.41     10.97 o 
   8   5  14       14.60       33.28     10.17 o 
   9   5  14       32.36       34.50     10.72 o 
  10   5  14       48.00       52.02     11.30 o 
  11   5  14        7.34        6.82     12.00 o 
  12   5  14        8.33      -10.44     10.44 o 
  13   5  14       30.27       27.91     12.41 o 
  14   5  14        3.96        1.05     12.46 o 
  15   5  14      119.38      123.30     16.02 o 
  16   5  14      661.48      718.72     26.97 o 
   0   6  14     4734.83     4467.82     67.11 o 
   1   6  14      132.09      132.75     11.63 o 
   2   6  14      728.50      689.12     18.89 o 
   3   6  14     2531.63     2295.07     34.47 o 
   4   6  14     1071.60      971.51     23.32 o 
   5   6  14      641.21      592.74     18.24 o 
   6   6  14      132.45      147.12     12.00 o 
   7   6  14      218.44      195.04     12.51 o 
   8   6  14      106.42      107.49     12.26 o 
   9   6  14       60.92       48.17     10.88 o 
  10   6  14        0.20       10.13     11.85 o 
  11   6  14       29.96       36.41     12.60 o 
  12   6  14        4.46        8.69     11.20 o 
  13   6  14        1.61        2.44     11.58 o 
  14   6  14        4.01       -8.80     11.37 o 
  15   6  14       15.61       19.59     12.97 o 
  16   6  14      127.21      142.94     17.32 o 
   1   7  14        1.44        6.11      8.66 o 
   2   7  14     1314.31     1252.21     24.16 o 
   3   7  14      893.52      814.34     20.86 o 
   4   7  14      335.16      335.94     15.59 o 
   5   7  14      706.78      627.59     20.28 o 
   6   7  14      556.43      500.83     18.22 o 
   7   7  14       28.10       39.41      9.52 o 
   8   7  14      158.46      127.35     12.55 o 
   9   7  14        0.66        2.67     11.12 o 
  10   7  14        1.68        4.89     11.53 o 
  11   7  14       42.32       54.46     12.52 o 
  12   7  14        5.88       -0.40     12.06 o 
  13   7  14       12.18      -11.90     11.90 o 
  14   7  14      454.65      476.68     24.68 o 
  15   7  14       36.51       48.86     14.72 o 
  16   7  14      139.90      170.34     20.51 o 
   0   8  14      548.16      556.07     26.41 o 
   1   8  14      138.24      126.98     11.51 o 
   2   8  14       77.81       79.55     10.47 o 
   3   8  14      139.91      156.53     16.73 o 
   4   8  14       72.86      108.69     13.45 o 
   5   8  14      682.43      636.19     25.37 o 
   6   8  14      107.36      128.61     14.48 o 
   7   8  14        3.92        8.19      9.87 o 
   8   8  14       92.19       76.47     11.79 o 
   9   8  14        0.00        4.13      9.91 o 
  10   8  14      494.52      457.58     22.99 o 
  11   8  14       29.78       16.78     12.14 o 
  12   8  14      145.52      146.23     17.12 o 
  13   8  14        3.48      -12.21     12.21 o 
  14   8  14      128.18      135.79     17.57 o 
  15   8  14      123.20      117.45     19.22 o 
   1   9  14      181.06      167.94     13.68 o 
   2   9  14        1.15       10.81     12.68 o 
   3   9  14        0.04       18.73     10.25 o 
   4   9  14      154.15      118.52     14.39 o 
   5   9  14       49.24       72.52     13.01 o 
   6   9  14        7.07        8.57     11.30 o 
   7   9  14      933.11      882.73     22.32 o 
   8   9  14        5.48       10.37      9.34 o 
   9   9  14       28.45       16.01     10.13 o 
  10   9  14       12.31       19.87      9.58 o 
  11   9  14       19.64        1.29     11.42 o 
  12   9  14        0.02       -3.62     12.17 o 
  13   9  14       11.00        1.69     15.03 o 
  14   9  14      138.22      107.68     18.36 o 
   0  10  14      158.79      151.27     20.54 o 
   1  10  14      701.28      693.31     28.03 o 
   2  10  14      237.03      253.91     17.15 o 
   3  10  14      613.58      604.57     22.00 o 
   4  10  14        0.34       13.87     11.53 o 
   5  10  14      320.01      291.56     18.59 o 
   6  10  14      299.05      355.60     20.54 o 
   7  10  14       55.42       68.19     15.40 o 
   8  10  14       58.62       64.46     12.02 o 
   9  10  14       47.19       41.74     11.62 o 
  10  10  14       42.70       37.31     11.42 o 
  11  10  14        6.03        9.05     13.03 o 
  12  10  14       42.84       29.47     14.65 o 
  13  10  14       78.29       68.46     15.85 o 
  14  10  14        5.36        3.98     14.02 o 
   1  11  14      468.70      486.06     27.43 o 
   2  11  14      119.59      131.28     15.68 o 
   3  11  14      318.04      325.89     21.92 o 
   4  11  14        2.46       11.00     11.17 o 
   5  11  14      778.55      711.57     24.37 o 
   6  11  14       18.42       42.85     22.29 o 
   7  11  14        6.70        7.69     18.10 o 
   8  11  14       17.63       15.02     12.18 o 
   9  11  14       44.81       58.78     13.13 o 
  10  11  14        3.06        9.42     13.53 o 
  11  11  14       40.34       51.99     13.20 o 
  12  11  14       87.23       91.41     14.74 o 
  13  11  14       14.20       32.02     14.91 o 
   0  12  14     1368.01     1477.65    103.72 o 
   1  12  14        9.02        6.90     13.94 o 
   2  12  14       12.19       30.10     14.13 o 
   3  12  14      303.22      350.69     24.37 o 
   4  12  14      145.68      169.73     20.25 o 
   5  12  14      367.94      295.67     21.76 o 
   6  12  14        5.86       -2.84     13.28 o 
   7  12  14        5.05       38.37     14.86 o 
   8  12  14      338.00      314.26     21.19 o 
   9  12  14       17.65       24.72     15.61 o 
  10  12  14        2.72      -12.19     12.19 o 
  11  12  14       53.62       48.48     13.44 o 
  12  12  14       14.33       21.66     12.54 o 
   1  13  14        0.91       20.65     14.20 o 
   2  13  14        0.01        2.19     13.69 o 
   3  13  14      191.63      162.79     24.49 o 
   4  13  14      343.37      372.83     31.97 o 
   5  13  14      113.02      122.50     22.31 o 
   6  13  14      334.65      311.64     28.87 o 
   7  13  14      570.69      614.26     28.90 o 
   8  13  14        0.98       21.89     14.35 o 
   9  13  14      123.85      114.36     25.86 o 
  10  13  14        5.73       52.35     17.42 o 
  11  13  14      147.36      192.72     25.86 o 
   0  14  14       88.15      196.49     47.90 o 
   1  14  14      140.81      176.34     24.56 o 
   2  14  14        4.45       40.21     26.34 o 
   3  14  14       21.65       37.28     19.08 o 
   4  14  14        4.12       -1.74     16.69 o 
   5  14  14       24.76       70.47     20.81 o 
   6  14  14      177.26      185.09     25.90 o 
   7  14  14       68.17       85.70     22.80 o 
   8  14  14       45.69       51.14     21.59 o 
   9  14  14      200.07      210.00     21.38 o 
  10  14  14        0.63       32.06     16.90 o 
   1  15  14      407.57      433.11     44.51 o 
   2  15  14      110.53      117.24     30.41 o 
   3  15  14       87.58      125.12     23.67 o 
   4  15  14        2.19       33.61     19.43 o 
   5  15  14      352.58      380.35     33.66 o 
   6  15  14       42.19       43.68     39.14 o 
   7  15  14      220.32      195.55     27.95 o 
   8  15  14       21.19       70.73     21.17 o 
   0  16  14      687.71      719.57     79.18 o 
   1  16  14       86.23      109.15     30.49 o 
   2  16  14        0.00       18.78     55.35 o 
   3  16  14       22.17       66.84     28.90 o 
   4  16  14       89.45       81.47     29.97 o 
   5  16  14       50.81       61.62     29.05 o 
   6  16  14       56.59       63.99     22.31 o 
   1  17  14       16.50       27.49     27.37 o 
   1   1  15     1926.95     1691.72     34.54 o 
   2   1  15       60.78       43.50     11.36 o 
   3   1  15      147.64      124.40     13.01 o 
   4   1  15      144.30      148.43     13.43 o 
   5   1  15        1.22       -8.91      8.91 o 
   6   1  15      299.87      309.94     16.12 o 
   7   1  15        4.45       -9.56      9.80 o 
   8   1  15      304.98      332.11     18.24 o 
   9   1  15       10.75       28.02     10.77 o 
  10   1  15       26.49       14.47     10.28 o 
  11   1  15        3.52       -5.67      9.48 o 
  12   1  15        2.91       13.39     10.38 o 
  13   1  15      113.15      118.13     14.57 o 
  14   1  15       21.29       16.17     12.26 o 
  15   1  15       37.69        5.83     13.15 o 
  16   1  15       19.52       20.12     13.65 o 
   0   2  15     1058.59      904.74     54.84 o 
   1   2  15     1220.12     1101.29     25.72 o 
   2   2  15        0.55       -0.11     13.37 o 
   3   2  15       58.88       74.81     11.60 o 
   4   2  15     7326.84     6406.33     75.86 o 
   5   2  15      434.51      369.18     16.99 o 
   6   2  15      501.23      455.18     19.55 o 
   7   2  15      830.28      744.55     21.10 o 
   8   2  15      212.25      206.01     14.47 o 
   9   2  15      249.52      246.18     15.80 o 
  10   2  15       90.90       98.60     12.89 o 
  11   2  15      123.86      108.50     13.67 o 
  12   2  15        3.39      -10.70     10.70 o 
  13   2  15       73.06       42.06     11.29 o 
  14   2  15      327.72      346.78     20.24 o 
  15   2  15       52.06       40.89     13.63 o 
  16   2  15        8.50       -0.30     14.43 o 
   1   3  15     1111.82      917.65     22.40 o 
   2   3  15        0.02       -2.37      9.77 o 
   3   3  15      205.89      213.29     16.25 o 
   4   3  15      116.14       71.42     12.17 o 
   5   3  15       97.98       90.45     12.28 o 
   6   3  15       11.36       10.34      9.84 o 
   7   3  15      210.95      197.46     17.35 o 
   8   3  15       29.94       35.76     11.60 o 
   9   3  15      318.77      334.90     17.50 o 
  10   3  15       19.68       31.59     11.18 o 
  11   3  15       20.83        9.46     12.37 o 
  12   3  15      130.17      123.63     14.17 o 
  13   3  15      222.93      244.07     24.15 o 
  14   3  15        2.13       -1.58     14.28 o 
  15   3  15        0.60       -2.24     10.12 o 
  16   3  15       28.23       39.72     16.05 o 
   0   4  15       61.98       50.45     14.23 o 
   1   4  15        0.19        9.01      9.52 o 
   2   4  15      427.42      412.44     17.83 o 
   3   4  15     1004.43      926.33     22.88 o 
   4   4  15     2166.33     1900.19     31.89 o 
   5   4  15      729.25      687.42     21.45 o 
   6   4  15        5.93       -1.89      9.22 o 
   7   4  15        1.39       18.62     10.66 o 
   8   4  15      304.14      283.68     16.33 o 
   9   4  15       35.06       44.23     11.24 o 
  10   4  15        6.54       11.24     10.41 o 
  11   4  15       13.25        8.84     11.18 o 
  12   4  15       19.80       58.33     12.60 o 
  13   4  15        1.51      -11.90     11.90 o 
  14   4  15       24.76       25.22     14.59 o 
  15   4  15       12.56       24.02     14.54 o 
  16   4  15      200.39      204.82     19.90 o 
   1   5  15     1236.13     1084.57     25.05 o 
   2   5  15      111.50       86.38     11.86 o 
   3   5  15        4.26       -3.88     11.18 o 
   4   5  15       31.91       36.55     10.16 o 
   5   5  15       23.04       28.24     11.17 o 
   6   5  15      415.09      396.69     17.95 o 
   7   5  15        0.27        5.51      9.57 o 
   8   5  15       15.90       -2.98     10.23 o 
   9   5  15      118.10       81.62     12.59 o 
  10   5  15        2.46      -11.28     11.28 o 
  11   5  15       63.12       44.81     13.83 o 
  12   5  15        0.55       18.01     12.55 o 
  13   5  15       60.06       33.13     16.76 o 
  14   5  15        7.14       15.74     13.81 o 
  15   5  15       47.25       45.18     14.13 o 
  16   5  15      159.01      169.26     21.21 o 
   0   6  15      136.79      138.52     17.21 o 
   1   6  15      104.77      102.57     11.35 o 
   2   6  15       14.02        9.66      9.13 o 
   3   6  15      786.96      703.88     21.59 o 
   4   6  15     1232.39     1046.92     24.72 o 
   5   6  15        9.83        3.89     11.63 o 
   6   6  15       26.01       26.96      9.69 o 
   7   6  15      139.76      139.09     13.41 o 
   8   6  15      437.22      490.30     20.89 o 
   9   6  15      521.99      476.12     22.32 o 
  10   6  15      125.06      116.44     15.17 o 
  11   6  15       45.01       55.00     14.41 o 
  12   6  15      300.44      353.00     21.98 o 
  13   6  15       33.00       20.56     13.73 o 
  14   6  15       28.73       -5.99     15.32 o 
  15   6  15       11.56      -11.95     11.95 o 
   1   7  15       47.63       29.26      9.59 o 
   2   7  15        0.53       20.62      9.52 o 
   3   7  15       83.59       94.52     11.27 o 
   4   7  15       57.60      100.86     12.20 o 
   5   7  15      499.92      535.42     23.46 o 
   6   7  15        0.56       22.71     10.23 o 
   7   7  15      732.88      730.69     21.80 o 
   8   7  15      861.40      878.35     29.79 o 
   9   7  15       82.91       80.90     14.03 o 
  10   7  15        2.45       -9.83     11.82 o 
  11   7  15        7.51      -13.26     13.26 o 
  12   7  15      487.03      526.52     25.14 o 
  13   7  15       54.57       48.47     15.82 o 
  14   7  15      291.72      321.07     22.29 o 
  15   7  15       44.81       41.06     14.67 o 
   0   8  15       52.05       87.99     21.18 o 
   1   8  15        4.84       12.01      8.97 o 
   2   8  15      196.37      199.16     13.53 o 
   3   8  15      797.79      735.79     25.49 o 
   4   8  15     1601.92     1517.48     29.69 o 
   5   8  15       56.76       55.16     15.09 o 
   6   8  15       65.84       75.24     13.38 o 
   7   8  15       13.63       21.26     10.60 o 
   8   8  15       34.00       51.97     11.51 o 
   9   8  15      309.12      272.50     18.64 o 
  10   8  15        0.68        3.95     12.61 o 
  11   8  15       20.35       29.82     13.66 o 
  12   8  15       37.70       29.21     15.75 o 
  13   8  15        0.26        9.35     14.32 o 
  14   8  15      163.51      199.76     19.57 o 
   1   9  15      601.86      579.79     20.68 o 
   2   9  15        2.79       15.87      9.67 o 
   3   9  15      113.28       99.28     13.77 o 
   4   9  15       28.45       44.29     12.10 o 
   5   9  15       59.22       55.50     12.92 o 
   6   9  15       39.95       44.23     13.05 o 
   7   9  15      132.32      157.11     15.19 o 
   8   9  15        3.63        6.10     10.95 o 
   9   9  15       11.05       -1.38     12.00 o 
  10   9  15        1.89        8.40     12.94 o 
  11   9  15        6.51        4.43     14.78 o 
  12   9  15        8.05       10.78     15.77 o 
  13   9  15        0.60       10.07     15.02 o 
  14   9  15       45.61       37.01     27.17 o 
   0  10  15      626.75      641.83     32.49 o 
   1  10  15       57.96       70.31     14.39 o 
   2  10  15       35.05       27.25     11.46 o 
   3  10  15     1095.38     1077.77     28.91 o 
   4  10  15       94.54      110.51     14.41 o 
   5  10  15        0.37       10.51     17.70 o 
   6  10  15      173.04      180.96     16.82 o 
   7  10  15       12.73       28.65     12.64 o 
   8  10  15      378.72      400.10     20.82 o 
   9  10  15        7.63       14.43     12.70 o 
  10  10  15       99.55       62.86     16.24 o 
  11  10  15       65.92       63.54     16.60 o 
  12  10  15      168.60      195.49     27.78 o 
  13  10  15      122.98      100.15     18.93 o 
   1  11  15        0.56       25.04     14.36 o 
   2  11  15       32.08       42.67     19.71 o 
   3  11  15       36.77       49.68     14.37 o 
   4  11  15       28.79       56.50     12.85 o 
   5  11  15      433.46      461.03     22.54 o 
   6  11  15      256.61      241.99     18.47 o 
   7  11  15      175.64      205.67     24.31 o 
   8  11  15      147.45      118.85     16.65 o 
   9  11  15        0.21        3.67     13.43 o 
  10  11  15       11.66       15.00     13.80 o 
  11  11  15       26.91       32.30     16.76 o 
  12  11  15       26.80       43.38     18.76 o 
   0  12  15     1469.18     1509.63     83.05 o 
   1  12  15       47.39       62.77     16.55 o 
   2  12  15      168.70      174.05     22.10 o 
   3  12  15      103.19      129.56     18.35 o 
   4  12  15      825.61      787.90     28.83 o 
   5  12  15      110.22      121.46     17.78 o 
   6  12  15      102.12      123.74     17.76 o 
   7  12  15       16.57       25.24     14.02 o 
   8  12  15       51.94       80.69     15.39 o 
   9  12  15      630.39      670.63     31.07 o 
  10  12  15      358.80      348.37     26.18 o 
  11  12  15       28.22       38.46     16.39 o 
   1  13  15      207.15      229.66     22.39 o 
   2  13  15      152.33      167.82     29.97 o 
   3  13  15      237.46      270.86     28.18 o 
   4  13  15       27.14       45.73     19.43 o 
   5  13  15       54.98       89.35     21.26 o 
   6  13  15      226.79      233.30     27.34 o 
   7  13  15      463.84      523.00     33.04 o 
   8  13  15       43.99       70.00     16.26 o 
   9  13  15       16.40       12.37     15.54 o 
  10  13  15        4.64       15.71     16.07 o 
   0  14  15      355.06      526.82     68.80 o 
   1  14  15       12.67       29.41     18.97 o 
   2  14  15      228.58      233.31     50.70 o 
   3  14  15      612.58      621.27     38.63 o 
   4  14  15        3.07       11.98     18.71 o 
   5  14  15       88.07      106.00     22.57 o 
   6  14  15       28.22       23.50     19.43 o 
   7  14  15       69.81      121.99     23.98 o 
   8  14  15       43.06       75.07     22.69 o 
   1  15  15        2.77       31.89     28.63 o 
   2  15  15      113.92      124.99     31.36 o 
   3  15  15      117.20      141.55     26.48 o 
   4  15  15       72.26       85.76     22.73 o 
   5  15  15       87.16      140.41     25.32 o 
   6  15  15      201.69      227.53     28.21 o 
   0  16  15      364.90      372.78     63.55 o 
   1  16  15      163.76      203.64     76.92 o 
   2  16  15      178.57      237.64     48.26 o 
   3  16  15       54.11      102.24     43.93 o 
   0   0  16        5.22      -15.29     26.21 o 
   1   0  16      443.54      440.12     36.66 o 
   2   0  16     1581.95     1345.42     41.15 o 
   3   0  16     2200.26     1800.99     47.86 o 
   4   0  16     9553.63     8749.88    111.23 o 
   5   0  16        1.17        4.23     13.99 o 
   6   0  16      810.25      700.72     30.53 o 
   7   0  16      649.58      554.63     33.09 o 
   8   0  16       22.17       46.12     16.38 o 
   9   0  16      406.35      399.92     27.66 o 
  10   0  16      112.09      164.56     24.18 o 
  11   0  16     1040.48     1051.05     37.87 o 
  12   0  16      228.60      193.21     23.80 o 
  13   0  16        1.23        5.65     17.33 o 
  14   0  16      372.42      385.35     45.93 o 
  15   0  16        0.30       -1.04     17.95 o 
   1   1  16       73.25       60.86     13.68 o 
   2   1  16      567.41      534.07     24.01 o 
   3   1  16      100.61       62.19     12.29 o 
   4   1  16     1225.57     1238.37     25.68 o 
   5   1  16     1293.21     1187.72     25.58 o 
   6   1  16      117.35      138.57     13.29 o 
   7   1  16       22.23        7.88     10.34 o 
   8   1  16       77.81       46.49     10.52 o 
   9   1  16      508.88      487.62     20.91 o 
  10   1  16        0.22       -5.57     10.76 o 
  11   1  16      118.69       89.03     14.52 o 
  12   1  16      247.82      254.64     19.19 o 
  13   1  16       66.15       67.85     13.42 o 
  14   1  16       30.93       18.74     17.94 o 
  15   1  16       47.05       49.75     14.60 o 
   0   2  16        3.15       16.49     14.16 o 
   1   2  16       26.19       23.76     12.42 o 
   2   2  16      165.32      169.58     15.30 o 
   3   2  16        3.01        6.15     11.33 o 
   4   2  16       10.22       22.81     11.16 o 
   5   2  16       32.94       49.65     11.20 o 
   6   2  16       39.73       30.74     10.43 o 
   7   2  16        0.02       10.54      8.99 o 
   8   2  16      169.44      193.41     15.16 o 
   9   2  16        0.02        8.52     10.63 o 
  10   2  16       25.44       30.05     12.09 o 
  11   2  16       17.43       21.55     11.96 o 
  12   2  16        4.35        8.48     11.48 o 
  13   2  16      152.41      122.84     15.58 o 
  14   2  16        0.53        6.30      9.89 o 
  15   2  16        1.78       -8.18     14.57 o 
   1   3  16      429.10      406.19     18.00 o 
   2   3  16       87.07       71.37     13.27 o 
   3   3  16       69.16       45.00     12.98 o 
   4   3  16      102.07      137.23     14.91 o 
   5   3  16      181.49      156.79     14.65 o 
   6   3  16       23.71       16.33     10.60 o 
   7   3  16      330.95      332.32     17.42 o 
   8   3  16       17.08       10.83     10.30 o 
   9   3  16       11.22       30.93     11.20 o 
  10   3  16      306.41      380.71     19.45 o 
  11   3  16       55.53       53.57     12.83 o 
  12   3  16      127.75      138.75     15.59 o 
  13   3  16       16.00       44.81     13.28 o 
  14   3  16        1.37        5.05     14.10 o 
  15   3  16       25.07       10.97     12.97 o 
   0   4  16       63.72       83.08     15.58 o 
   1   4  16       83.32       86.30     11.82 o 
   2   4  16     1110.16      962.33     24.02 o 
   3   4  16      738.05      658.56     23.23 o 
   4   4  16     2430.84     2181.52     39.02 o 
   5   4  16       64.56       72.78     13.53 o 
   6   4  16       11.49        4.60     10.20 o 
   7   4  16      310.30      288.83     21.61 o 
   8   4  16      402.04      432.31     19.51 o 
   9   4  16      317.16      295.18     17.79 o 
  10   4  16       12.61       -1.31     10.93 o 
  11   4  16      177.55      155.98     15.19 o 
  12   4  16      120.08      125.36     16.88 o 
  13   4  16       20.97       32.23     14.74 o 
  14   4  16       83.94       77.81     16.37 o 
  15   4  16       18.27       21.81     14.56 o 
   1   5  16        5.83       -0.25      9.05 o 
   2   5  16      154.87      163.99     13.80 o 
   3   5  16        2.56        5.56      9.95 o 
   4   5  16      233.55      258.92     17.91 o 
   5   5  16      992.23     1006.33     31.62 o 
   6   5  16      112.35      106.40     15.68 o 
   7   5  16        8.46        3.76     10.15 o 
   8   5  16      267.07      270.25     16.78 o 
   9   5  16       13.97       19.76     11.28 o 
  10   5  16        3.47       17.36     11.31 o 
  11   5  16       42.85        4.78     13.13 o 
  12   5  16       49.59       43.54     14.96 o 
  13   5  16       76.31       78.58     16.34 o 
  14   5  16       45.80       33.25     14.95 o 
  15   5  16      132.40      149.20     18.33 o 
   0   6  16       62.08       73.97     26.77 o 
   1   6  16       47.77       53.92     10.67 o 
   2   6  16      221.02      184.51     13.53 o 
   3   6  16       77.65       53.83     10.84 o 
   4   6  16      230.02      241.28     18.47 o 
   5   6  16      132.58      151.99     15.60 o 
   6   6  16     1569.11     1425.37     32.64 o 
   7   6  16        0.02       16.14     11.34 o 
   8   6  16      210.08      203.88     15.48 o 
   9   6  16       55.73       18.98     14.30 o 
  10   6  16      117.83      116.79     15.78 o 
  11   6  16        0.11       -8.27     12.75 o 
  12   6  16       39.94       45.74     15.42 o 
  13   6  16      239.28      231.57     23.21 o 
  14   6  16       30.54       30.09     14.81 o 
   1   7  16        4.20        9.44      9.17 o 
   2   7  16        0.03        5.13      9.22 o 
   3   7  16      406.60      410.39     17.76 o 
   4   7  16        3.79       11.37     10.19 o 
   5   7  16       43.72       58.33     11.33 o 
   6   7  16        0.20       29.66     12.43 o 
   7   7  16      247.84      217.49     18.88 o 
   8   7  16      851.87      819.30     28.48 o 
   9   7  16       66.16       46.91     14.04 o 
  10   7  16      537.13      597.36     25.57 o 
  11   7  16        0.02       -3.19     14.75 o 
  12   7  16      411.30      420.86     23.70 o 
  13   7  16       74.15       94.06     23.06 o 
  14   7  16       38.16       43.23     16.46 o 
   0   8  16      462.40      554.50     27.67 o 
   1   8  16      237.75      255.79     14.72 o 
   2   8  16        5.76       25.69     10.83 o 
   3   8  16       20.74       40.39     10.71 o 
   4   8  16       19.36       25.79     10.72 o 
   5   8  16       49.42       50.60     13.02 o 
   6   8  16       47.14       59.54     12.96 o 
   7   8  16        3.21       22.53     13.37 o 
   8   8  16      427.99      410.53     23.82 o 
   9   8  16       36.89       20.75     14.10 o 
  10   8  16        2.51        0.37     13.16 o 
  11   8  16        3.62      -12.69     13.46 o 
  12   8  16        8.57       31.18     15.72 o 
  13   8  16       36.02       44.08     22.20 o 
   1   9  16       10.56       38.35     10.84 o 
   2   9  16      510.64      509.94     21.11 o 
   3   9  16       39.58       51.27     13.15 o 
   4   9  16        8.95       24.39     11.93 o 
   5   9  16        1.43        9.74     12.28 o 
   6   9  16      421.80      435.60     22.81 o 
   7   9  16       57.52       72.40     13.49 o 
   8   9  16      666.79      692.68     27.55 o 
   9   9  16      122.06      120.57     17.03 o 
  10   9  16        1.74      -10.55     14.04 o 
  11   9  16        1.03        9.28     15.32 o 
  12   9  16       42.13       56.62     17.30 o 
   0  10  16      112.80      153.15     23.53 o 
   1  10  16      277.93      329.38     21.64 o 
   2  10  16      143.84      155.87     15.70 o 
   3  10  16      265.62      198.20     16.99 o 
   4  10  16       12.17       28.38     11.87 o 
   5  10  16      164.05      196.14     20.88 o 
   6  10  16     1289.88     1266.57     32.28 o 
   7  10  16       43.96       30.23     12.77 o 
   8  10  16        0.00       32.10     12.75 o 
   9  10  16      642.04      645.95     31.89 o 
  10  10  16      198.37      226.01     23.36 o 
  11  10  16       14.00        0.61     15.95 o 
  12  10  16      349.56      383.67     28.47 o 
   1  11  16      162.84      214.90     24.39 o 
   2  11  16       93.36      117.02     18.00 o 
   3  11  16      142.53      150.92     18.02 o 
   4  11  16        1.78        9.17     11.82 o 
   5  11  16      121.84      106.35     15.41 o 
   6  11  16      105.04      160.89     16.25 o 
   7  11  16       51.04       16.75     15.20 o 
   8  11  16     1159.39     1116.30     35.13 o 
   9  11  16        1.38       12.81     16.61 o 
  10  11  16       30.94       57.61     18.07 o 
  11  11  16        6.33       48.37     20.13 o 
   0  12  16      683.56      822.12     45.67 o 
   1  12  16       51.55       95.71     17.40 o 
   2  12  16       80.55      110.41     18.42 o 
   3  12  16       16.05       40.08     17.79 o 
   4  12  16       59.71      109.86     18.75 o 
   5  12  16      302.08      287.25     25.75 o 
   6  12  16      216.09      230.31     21.55 o 
   7  12  16      119.52      110.66     24.71 o 
   8  12  16       62.45       96.93     15.82 o 
   9  12  16        4.73       15.60     16.21 o 
  10  12  16       13.17       43.93     21.86 o 
   1  13  16       37.23       82.16     18.00 o 
   2  13  16      344.83      330.75     26.89 o 
   3  13  16       91.53      104.99     23.85 o 
   4  13  16        1.81       25.73     18.74 o 
   5  13  16      196.44      179.78     25.82 o 
   6  13  16       30.95       68.89     29.06 o 
   7  13  16      158.96      207.42     28.12 o 
   8  13  16      373.93      394.18     41.64 o 
   0  14  16      106.19      104.13     42.39 o 
   1  14  16      265.25      288.49     55.01 o 
   2  14  16       39.87       38.07     19.73 o 
   3  14  16       68.37      103.17     22.80 o 
   4  14  16      445.44      469.88     36.14 o 
   5  14  16      341.78      410.96     34.51 o 
   6  14  16      121.16      161.15     26.25 o 
   1  15  16       84.13      115.82     55.15 o 
   2  15  16       64.15      119.76     32.38 o 
   3  15  16        7.59       26.83     19.79 o 
   1   1  17        5.77       26.09     14.74 o 
   2   1  17        2.43       38.53     15.04 o 
   3   1  17      483.43      485.49     21.67 o 
   4   1  17      526.51      552.47     24.13 o 
   5   1  17       64.05       41.66     11.22 o 
   6   1  17     1084.19      998.89     24.66 o 
   7   1  17      914.93      917.18     24.35 o 
   8   1  17      258.26      258.89     16.95 o 
   9   1  17       93.49      106.05     15.07 o 
  10   1  17      128.17      139.10     15.05 o 
  11   1  17        0.56        2.03     11.56 o 
  12   1  17      168.24      162.90     16.22 o 
  13   1  17      178.87      150.16     18.65 o 
  14   1  17      187.14      199.52     21.31 o 
   0   2  17      397.19      403.56     36.26 o 
   1   2  17      209.49      186.40     21.02 o 
   2   2  17      193.16      144.45     15.90 o 
   3   2  17      496.10      488.61     24.60 o 
   4   2  17      808.47      820.01     25.97 o 
   5   2  17        0.00       -0.89     10.36 o 
   6   2  17      270.94      266.76     16.41 o 
   7   2  17     1100.34      992.75     26.60 o 
   8   2  17      548.35      555.74     21.76 o 
   9   2  17       17.41       33.34     11.74 o 
  10   2  17      599.31      649.61     26.32 o 
  11   2  17      253.09      256.30     18.16 o 
  12   2  17        2.29        7.55     12.94 o 
  13   2  17      235.40      254.55     19.18 o 
  14   2  17      194.03      248.66     21.75 o 
   1   3  17        0.95       -4.61     11.09 o 
   2   3  17      135.31      137.63     15.29 o 
   3   3  17      162.39      150.37     16.07 o 
   4   3  17      482.15      493.89     23.28 o 
   5   3  17       15.49       10.95     10.18 o 
   6   3  17      498.00      427.14     20.88 o 
   7   3  17      635.11      672.65     22.04 o 
   8   3  17       51.56       62.91     12.90 o 
   9   3  17        6.29       13.59     11.42 o 
  10   3  17      328.52      375.05     20.03 o 
  11   3  17       43.84       41.48     17.72 o 
  12   3  17       17.36        6.67     12.32 o 
  13   3  17      407.12      406.89     24.38 o 
  14   3  17        3.45       19.60     16.60 o 
   0   4  17      398.38      347.61     23.73 o 
   1   4  17      883.68      818.67     25.55 o 
   2   4  17        0.07       11.21     11.18 o 
   3   4  17      586.23      547.44     24.29 o 
   4   4  17       32.45       46.88     13.03 o 
   5   4  17      163.59      180.81     17.17 o 
   6   4  17       75.86       79.01     13.50 o 
   7   4  17       42.56       61.12     12.21 o 
   8   4  17        0.27       16.00     11.09 o 
   9   4  17       10.67       24.68     12.00 o 
  10   4  17      262.58      300.10     18.70 o 
  11   4  17      100.83      115.70     15.17 o 
  12   4  17      328.98      318.35     24.33 o 
  13   4  17        2.01       11.40     14.25 o 
  14   4  17        2.39       14.27     12.86 o 
   1   5  17      217.83      182.27     13.72 o 
   2   5  17       30.13       66.55     15.07 o 
   3   5  17      108.14      119.70     14.60 o 
   4   5  17       48.39       58.22     13.22 o 
   5   5  17      300.33      327.29     20.21 o 
   6   5  17       89.01      121.06     16.88 o 
   7   5  17       42.03       59.11     12.69 o 
   8   5  17      176.51      182.67     15.27 o 
   9   5  17      193.08      212.54     16.59 o 
  10   5  17        9.37       12.34     15.42 o 
  11   5  17       55.29       62.49     15.53 o 
  12   5  17      177.97      163.49     17.99 o 
  13   5  17       74.08       55.14     15.28 o 
   0   6  17       14.85        6.94     13.75 o 
   1   6  17        6.23       24.01     10.01 o 
   2   6  17        3.20       11.35     14.02 o 
   3   6  17       35.47       71.68     12.11 o 
   4   6  17      165.33      180.03     16.90 o 
   5   6  17        9.02       28.20     14.25 o 
   6   6  17      171.19      204.78     16.54 o 
   7   6  17        5.60       31.32     12.39 o 
   8   6  17       26.01       30.78     14.45 o 
   9   6  17       32.31       44.47     15.34 o 
  10   6  17        0.84        1.58     13.46 o 
  11   6  17        4.83        4.63     14.13 o 
  12   6  17       12.36       16.73     14.19 o 
  13   6  17       54.42       77.73     16.00 o 
   1   7  17      467.09      503.20     19.52 o 
   2   7  17      136.84      154.50     14.80 o 
   3   7  17      297.81      279.06     16.98 o 
   4   7  17      227.63      207.53     17.29 o 
   5   7  17      265.74      291.20     19.66 o 
   6   7  17        5.34       38.32     15.47 o 
   7   7  17      117.12      128.38     16.67 o 
   8   7  17        8.66        3.93     14.08 o 
   9   7  17       23.66       36.41     17.63 o 
  10   7  17        5.73       27.42     15.18 o 
  11   7  17        1.09        4.90     14.00 o 
  12   7  17       12.90       10.06     13.79 o 
  13   7  17      121.86      119.66     21.54 o 
   0   8  17     1228.27     1189.29     36.72 o 
   1   8  17     1020.30      986.58     23.96 o 
   2   8  17      289.03      297.63     17.57 o 
   3   8  17      439.58      437.78     25.58 o 
   4   8  17       70.35       57.95     13.59 o 
   5   8  17       58.44       91.58     16.78 o 
   6   8  17        8.04        9.80     14.49 o 
   7   8  17      153.68      153.04     17.72 o 
   8   8  17       91.74      103.81     16.77 o 
   9   8  17       23.80       14.60     15.02 o 
  10   8  17      442.03      405.71     25.30 o 
  11   8  17       84.76      123.83     29.63 o 
  12   8  17      184.65      210.42     21.71 o 
   1   9  17      126.10      148.45     14.41 o 
   2   9  17       14.44       28.26     12.30 o 
   3   9  17      373.81      388.93     21.25 o 
   4   9  17       55.09       66.13     13.70 o 
   5   9  17      694.33      661.06     26.07 o 
   6   9  17      236.43      262.87     24.92 o 
   7   9  17       76.40      106.78     16.82 o 
   8   9  17       38.74       20.24     14.45 o 
   9   9  17        3.63        5.03     15.57 o 
  10   9  17        0.04      -11.81     14.53 o 
  11   9  17        0.12       13.99     16.59 o 
   0  10  17        2.82       24.07     39.10 o 
   1  10  17        7.76       28.77     13.32 o 
   2  10  17       20.27       35.71     14.26 o 
   3  10  17       42.68       68.05     13.54 o 
   4  10  17       39.09       68.82     13.99 o 
   5  10  17      216.50      248.61     19.09 o 
   6  10  17      155.35      181.32     17.70 o 
   7  10  17      164.72      142.42     18.03 o 
   8  10  17       16.75       32.80     16.19 o 
   9  10  17        6.78        6.04     16.27 o 
  10  10  17      118.73      139.88     28.42 o 
   1  11  17      108.89       99.73     18.16 o 
   2  11  17       54.16       55.79     16.87 o 
   3  11  17      158.46      152.46     23.30 o 
   4  11  17      347.67      351.97     23.79 o 
   5  11  17      241.09      232.41     18.63 o 
   6  11  17      167.41      201.94     18.48 o 
   7  11  17      166.46      203.55     18.93 o 
   8  11  17       48.22       33.92     19.97 o 
   9  11  17        9.70       30.15     20.45 o 
   0  12  17      386.15      375.06     38.60 o 
   1  12  17        0.06       33.33     16.25 o 
   2  12  17      183.14      196.96     21.53 o 
   3  12  17      198.85      225.53     27.37 o 
   4  12  17        2.05       50.52     16.03 o 
   5  12  17      165.78      219.97     41.88 o 
   6  12  17      202.09      188.83     23.23 o 
   7  12  17      104.74      134.33     17.47 o 
   8  12  17       92.12       83.44     16.02 o 
   1  13  17       34.60       49.67     16.46 o 
   2  13  17       50.28       79.25     18.17 o 
   3  13  17      127.95      149.97     24.75 o 
   4  13  17       31.20       37.71     19.97 o 
   5  13  17      176.96      206.20     26.61 o 
   6  13  17       51.45      113.65     44.10 o 
   0  14  17      302.63      315.28     57.78 o 
   1  14  17       43.01       41.03     20.68 o 
   2  14  17       50.49       96.80     22.47 o 
   3  14  17       95.77       95.82     24.63 o 
   0   0  18      145.98      117.60     37.77 o 
   1   0  18      453.43      476.11     53.28 o 
   2   0  18     1798.93     1577.84     60.04 o 
   3   0  18     1070.38      954.16     40.55 o 
   4   0  18       12.68        4.51     20.83 o 
   5   0  18      267.34      233.58     22.73 o 
   6   0  18      145.76      132.00     19.57 o 
   7   0  18       25.13       24.51     18.37 o 
   8   0  18        5.33       19.54     16.42 o 
   9   0  18       16.71       21.18     17.31 o 
  10   0  18       68.20       95.35     20.92 o 
  11   0  18      375.24      449.07     36.50 o 
  12   0  18       44.91       27.58     32.33 o 
  13   0  18        0.42        2.28     30.65 o 
   1   1  18       30.14       38.38     15.33 o 
   2   1  18      274.40      296.30     21.74 o 
   3   1  18       27.29       39.09     14.16 o 
   4   1  18      713.79      638.18     23.06 o 
   5   1  18        7.11      -14.86     14.86 o 
   6   1  18        0.02        9.81     13.06 o 
   7   1  18      337.46      386.02     19.45 o 
   8   1  18       50.88       52.70     12.79 o 
   9   1  18      264.45      225.71     18.74 o 
  10   1  18       22.33       48.29     12.27 o 
  11   1  18       17.92       22.93     13.21 o 
  12   1  18      355.20      375.81     21.43 o 
  13   1  18      448.95      462.13     25.11 o 
   0   2  18       33.80       57.96     22.64 o 
   1   2  18       61.93       66.24     16.66 o 
   2   2  18        3.96       10.60     13.46 o 
   3   2  18        1.32       28.60     13.73 o 
   4   2  18       45.68       68.53     13.12 o 
   5   2  18        0.45        7.65     11.08 o 
   6   2  18       80.53       72.07     13.62 o 
   7   2  18        0.00        4.77     11.27 o 
   8   2  18        0.63        4.71      7.85 o 
   9   2  18       96.70       82.20     13.87 o 
  10   2  18      187.19      211.36     17.25 o 
  11   2  18        2.79       19.31     12.64 o 
  12   2  18       19.58       32.77     13.95 o 
  13   2  18        1.64       10.30     16.50 o 
   1   3  18       81.90       92.09     16.04 o 
   2   3  18      115.84      113.40     14.60 o 
   3   3  18      100.58       81.08     14.26 o 
   4   3  18       51.71       27.44     13.04 o 
   5   3  18      100.32      113.72     14.30 o 
   6   3  18      768.58      733.67     26.87 o 
   7   3  18        6.14       30.58     12.54 o 
   8   3  18       37.84       20.31     13.82 o 
   9   3  18       66.24       66.50     13.59 o 
  10   3  18       87.01      128.78     15.75 o 
  11   3  18       44.43       45.18     13.61 o 
  12   3  18      373.43      393.88     21.57 o 
  13   3  18       52.07       66.60     20.42 o 
   0   4  18      170.33      169.72     23.76 o 
   1   4  18      455.41      424.99     20.30 o 
   2   4  18      447.76      483.04     27.74 o 
   3   4  18      250.70      232.12     18.41 o 
   4   4  18        3.48       32.70     13.07 o 
   5   4  18      265.74      256.44     17.94 o 
   6   4  18        2.35       14.47     12.26 o 
   7   4  18       41.53       55.90     13.63 o 
   8   4  18       14.72       35.78     13.37 o 
   9   4  18        5.34       16.34     16.34 o 
  10   4  18      133.22      164.65     16.49 o 
  11   4  18      497.13      493.84     25.70 o 
  12   4  18       15.47       18.41     13.80 o 
  13   4  18       30.85       58.52     15.02 o 
   1   5  18       36.68       51.69     12.20 o 
   2   5  18      191.23      177.00     15.50 o 
   3   5  18      152.59      182.56     21.04 o 
   4   5  18       88.42      104.29     14.90 o 
   5   5  18        0.07        7.38     12.72 o 
   6   5  18      328.44      356.47     20.65 o 
   7   5  18       54.09       69.44     14.65 o 
   8   5  18      111.92      102.67     15.20 o 
   9   5  18       42.10       46.88     14.13 o 
  10   5  18        7.12      -12.92     13.46 o 
  11   5  18        0.64       11.55     14.77 o 
  12   5  18      117.25      159.70     18.49 o 
   0   6  18       28.57       20.32     16.61 o 
   1   6  18        5.42       30.63     10.29 o 
   2   6  18      126.80      156.20     16.18 o 
   3   6  18        0.00       18.53     11.28 o 
   4   6  18      265.68      270.07     19.44 o 
   5   6  18      122.11      127.88     15.68 o 
   6   6  18       10.26       11.72     12.54 o 
   7   6  18        1.68       17.61     12.46 o 
   8   6  18        2.81       13.82     15.06 o 
   9   6  18      277.38      313.81     23.22 o 
  10   6  18      261.92      321.79     23.99 o 
  11   6  18       15.05       26.71     16.99 o 
  12   6  18       13.42       45.01     14.75 o 
   1   7  18       23.60       44.48     10.69 o 
   2   7  18      213.23      228.72     15.29 o 
   3   7  18        6.15       44.03     13.18 o 
   4   7  18        0.55       37.19     19.75 o 
   5   7  18      143.65      161.83     18.92 o 
   6   7  18      539.61      553.65     27.22 o 
   7   7  18       84.26      120.03     18.15 o 
   8   7  18       36.41       45.56     16.39 o 
   9   7  18        1.72        9.78     18.01 o 
  10   7  18       83.46      116.47     18.50 o 
  11   7  18       84.75      112.77     22.95 o 
   0   8  18       29.72       40.27     14.78 o 
   1   8  18        0.56       18.45     11.04 o 
   2   8  18       13.13       58.52     12.18 o 
   3   8  18       36.48       61.30     12.40 o 
   4   8  18        0.36        8.23     14.36 o 
   5   8  18        2.46       26.20     15.31 o 
   6   8  18       41.04       75.58     20.60 o 
   7   8  18      138.05      176.02     19.05 o 
   8   8  18       18.34       39.48     15.77 o 
   9   8  18       71.97      129.40     18.76 o 
  10   8  18        6.37       14.22     15.49 o 
   1   9  18       67.73       70.03     13.58 o 
   2   9  18      162.34      184.34     17.49 o 
   3   9  18      187.89      244.63     18.63 o 
   4   9  18      144.59      148.34     18.74 o 
   5   9  18        0.54       48.90     15.55 o 
   6   9  18        5.02       40.49     16.47 o 
   7   9  18       59.46       56.12     15.47 o 
   8   9  18       33.96       44.47     15.62 o 
   9   9  18      107.91      102.39     18.59 o 
  10   9  18        6.15       30.16     19.04 o 
   0  10  18      622.19      684.80    123.89 o 
   1  10  18       16.94       45.50     15.84 o 
   2  10  18      114.38      143.75     18.06 o 
   3  10  18        4.10       29.83     14.55 o 
   4  10  18       26.51       38.05     12.96 o 
   5  10  18        0.00       55.09     15.98 o 
   6  10  18      387.63      388.69     37.58 o 
   7  10  18      266.71      270.91     21.37 o 
   8  10  18        7.23       57.11     15.99 o 
   9  10  18      527.43      538.74     31.02 o 
   1  11  18        0.81       46.46     15.97 o 
   2  11  18     1206.90     1183.63     39.01 o 
   3  11  18      110.59      147.27     25.00 o 
   4  11  18        0.00       32.66     14.35 o 
   5  11  18        0.20       31.49     20.11 o 
   6  11  18       48.08      115.43     24.01 o 
   7  11  18      475.80      518.28     30.14 o 
   0  12  18       81.05      108.23     29.38 o 
   1  12  18       29.81       60.11     17.63 o 
   2  12  18       89.08      107.14     22.44 o 
   3  12  18        0.27       45.97     19.79 o 
   4  12  18      250.16      291.48     30.78 o 
   5  12  18       42.07       85.04     22.64 o 
   1  13  18       63.30       94.41     17.95 o 
   2  13  18      141.43      150.25     25.77 o 
   3  13  18        6.65       54.53     30.09 o 
   1   1  19       66.38       98.07     18.17 o 
   2   1  19       31.66       27.97     14.31 o 
   3   1  19       71.30       41.70     19.43 o 
   4   1  19       53.33       69.71     14.33 o 
   5   1  19      335.53      342.33     22.26 o 
   6   1  19       38.24       36.67     12.46 o 
   7   1  19        1.76       -2.44     12.36 o 
   8   1  19        1.03       -5.05     12.38 o 
   9   1  19      167.86      194.49     16.92 o 
  10   1  19      141.28      145.76     17.62 o 
  11   1  19        2.97      -11.71     12.58 o 
  12   1  19      218.18      272.98     19.45 o 
   0   2  19       37.39       45.97     23.45 o 
   1   2  19       56.71      104.63     20.11 o 
   2   2  19       24.21       50.10     14.82 o 
   3   2  19      366.72      375.69     24.37 o 
   4   2  19     1062.59      965.67     29.64 o 
   5   2  19      322.18      322.25     19.78 o 
   6   2  19      836.72      793.35     27.19 o 
   7   2  19       98.24       76.64     15.37 o 
   8   2  19        5.54        8.19     11.89 o 
   9   2  19        0.15        0.48     13.00 o 
  10   2  19      329.95      352.77     20.85 o 
  11   2  19      487.79      514.35     24.39 o 
  12   2  19      240.33      288.23     19.89 o 
   1   3  19       82.71       95.90     17.29 o 
   2   3  19        1.15       24.06     13.83 o 
   3   3  19       18.55       17.69     18.72 o 
   4   3  19       77.79       97.75     15.64 o 
   5   3  19      198.71      229.10     17.66 o 
   6   3  19       37.89       65.94     13.76 o 
   7   3  19       19.75       34.95     13.83 o 
   8   3  19      268.16      278.20     19.87 o 
   9   3  19      339.29      355.57     21.55 o 
  10   3  19      186.74      185.46     17.33 o 
  11   3  19        1.23       -0.16     11.78 o 
   0   4  19       25.97       40.23     24.35 o 
   1   4  19       68.22       93.89     15.45 o 
   2   4  19      109.93      148.65     23.11 o 
   3   4  19      477.96      444.17     23.58 o 
   4   4  19      217.56      257.44     19.47 o 
   5   4  19      356.58      394.47     30.18 o 
   6   4  19       17.75       23.98     12.98 o 
   7   4  19        7.77      -13.71     14.67 o 
   8   4  19      123.83      130.68     16.49 o 
   9   4  19      204.29      264.51     28.37 o 
  10   4  19       50.96       52.39     15.03 o 
  11   4  19        0.60        2.84     13.63 o 
   1   5  19      322.28      353.52     21.82 o 
   2   5  19       81.66       95.54     14.00 o 
   3   5  19        2.26        7.41     12.42 o 
   4   5  19        0.12       16.28     13.07 o 
   5   5  19      272.71      296.61     21.73 o 
   6   5  19       98.34      119.29     16.05 o 
   7   5  19       22.02       43.95     16.28 o 
   8   5  19       38.43       64.21     14.90 o 
   9   5  19       40.47       67.79     16.55 o 
  10   5  19       24.67       11.30     19.23 o 
  11   5  19        2.70       22.89     19.27 o 
   0   6  19      106.45       83.31     24.52 o 
   1   6  19       67.55       90.88     14.88 o 
   2   6  19       40.45       75.12     13.56 o 
   3   6  19      118.58      126.45     15.10 o 
   4   6  19      324.48      333.05     21.54 o 
   5   6  19       11.91       58.37     14.82 o 
   6   6  19        4.37       29.01     12.30 o 
   7   6  19       35.28       31.76     15.74 o 
   8   6  19      134.97      153.19     19.33 o 
   9   6  19       20.84       21.09     18.02 o 
  10   6  19       10.15       39.56     15.17 o 
   1   7  19      269.82      264.77     17.93 o 
   2   7  19        1.15       37.69     13.42 o 
   3   7  19       36.75       53.11     14.31 o 
   4   7  19       14.56       34.33     15.77 o 
   5   7  19      258.65      299.72     28.51 o 
   6   7  19      383.54      422.03     25.22 o 
   7   7  19        0.34       -0.43     14.50 o 
   8   7  19      955.82     1021.03     32.83 o 
   9   7  19       22.90       58.98     16.35 o 
  10   7  19       61.00      108.90     18.07 o 
   0   8  19       21.91       56.82     19.02 o 
   1   8  19        7.60       46.19     11.80 o 
   2   8  19      185.02      250.41     19.24 o 
   3   8  19       68.18       83.64     16.84 o 
   4   8  19        0.45       23.28     15.68 o 
   5   8  19      406.64      368.77     26.23 o 
   6   8  19      448.81      479.08     26.31 o 
   7   8  19      387.51      401.91     24.95 o 
   8   8  19       19.74       34.62     14.80 o 
   9   8  19      199.57      286.91     22.57 o 
   1   9  19      159.88      161.26     18.38 o 
   2   9  19        1.05       44.16     14.76 o 
   3   9  19        0.90       29.34     14.71 o 
   4   9  19       10.49        5.48     14.25 o 
   5   9  19        5.75       78.91     17.39 o 
   6   9  19      203.25      208.19     28.96 o 
   7   9  19        0.49       20.50     16.40 o 
   8   9  19      103.22      150.30     18.34 o 
   0  10  19       28.42       59.31     23.91 o 
   1  10  19      146.08      164.68     21.10 o 
   2  10  19       54.99      109.93     17.54 o 
   3  10  19        0.11       34.36     14.89 o 
   4  10  19      115.94      163.50     37.44 o 
   5  10  19        0.67       47.52     15.81 o 
   6  10  19       12.74       52.38     18.11 o 
   1  11  19       97.35      140.07     19.85 o 
   2  11  19        5.71       74.17     16.83 o 
   3  11  19       11.10       55.17     16.23 o 
   4  11  19        0.03       52.71     17.93 o 
   5  11  19       40.85      109.69     35.78 o 
   0  12  19       15.03       96.29     26.10 o 
   0   0  20      149.28      152.40     41.12 o 
   1   0  20       77.51       64.33     25.41 o 
   2   0  20      203.99      163.96     24.47 o 
   3   0  20       15.11       33.28     19.43 o 
   4   0  20       14.28       60.89     21.85 o 
   5   0  20      727.43      682.45     40.94 o 
   6   0  20      501.30      609.92     42.15 o 
   7   0  20      974.45     1009.21     45.09 o 
   8   0  20      476.34      544.91     39.86 o 
   9   0  20     1345.15     1258.74     44.38 o 
  10   0  20     1012.39     1017.12     40.14 o 
   1   1  20       30.17       42.92     16.47 o 
   2   1  20       28.44       33.23     14.67 o 
   3   1  20      186.32      231.52     19.56 o 
   4   1  20       89.89      123.20     16.69 o 
   5   1  20      203.29      208.20     19.18 o 
   6   1  20      109.88      104.61     16.28 o 
   7   1  20      237.92      240.65     20.59 o 
   8   1  20      169.18      178.06     18.95 o 
   9   1  20       32.36       49.66     16.16 o 
  10   1  20       43.77       76.04     13.80 o 
   0   2  20        5.38        9.23     21.23 o 
   1   2  20        0.48       20.16     13.86 o 
   2   2  20        9.00       22.83     14.30 o 
   3   2  20      159.77      153.89     21.50 o 
   4   2  20        1.10       16.60     13.46 o 
   5   2  20      128.11      159.37     18.17 o 
   6   2  20       97.70      106.08     21.63 o 
   7   2  20       64.32       98.83     15.44 o 
   8   2  20        6.62       10.94     14.71 o 
   9   2  20       14.54       11.84     16.75 o 
  10   2  20        1.42       23.81     13.98 o 
   1   3  20        1.50        4.29     14.29 o 
   2   3  20       15.22       54.94     16.24 o 
   3   3  20      571.85      616.29     30.10 o 
   4   3  20        2.62       21.55     19.76 o 
   5   3  20     1205.33     1153.73     33.49 o 
   6   3  20       15.05       21.84     13.17 o 
   7   3  20      241.83      242.35     21.04 o 
   8   3  20      279.07      284.02     23.17 o 
   9   3  20      106.23      159.07     20.74 o 
  10   3  20       86.85      156.14     16.56 o 
   0   4  20      283.38      303.81     31.04 o 
   1   4  20       51.07       82.64     15.77 o 
   2   4  20       97.71       78.65     15.55 o 
   3   4  20       43.73       83.70     18.78 o 
   4   4  20      127.46      140.94     25.33 o 
   5   4  20       54.30       78.43     14.62 o 
   6   4  20       51.11       59.74     15.33 o 
   7   4  20      317.89      292.79     20.74 o 
   8   4  20       31.11       32.30     13.63 o 
   9   4  20      207.24      207.52     19.07 o 
   1   5  20       47.72       73.30     14.87 o 
   2   5  20       21.11       18.49     14.16 o 
   3   5  20      212.94      234.50     19.57 o 
   4   5  20        1.15       33.49     13.67 o 
   5   5  20      142.92      150.79     16.02 o 
   6   5  20      162.76      198.77     20.16 o 
   7   5  20       46.31       55.72     14.69 o 
   8   5  20       21.14       44.17     20.38 o 
   9   5  20      414.77      439.48     26.26 o 
   0   6  20        2.33       29.24     19.61 o 
   1   6  20      178.41      173.86     17.98 o 
   2   6  20      121.29      127.24     16.83 o 
   3   6  20      412.13      452.01     26.40 o 
   4   6  20       78.77      142.53     17.21 o 
   5   6  20        3.04       28.01     15.61 o 
   6   6  20      189.55      178.32     19.90 o 
   7   6  20      311.13      340.57     24.01 o 
   8   6  20       12.48       46.30     16.31 o 
   1   7  20       85.84      128.41     18.04 o 
   2   7  20       10.42       40.16     13.90 o 
   3   7  20       20.91       48.48     14.07 o 
   4   7  20       70.49       75.10     17.65 o 
   5   7  20      569.82      515.59     29.86 o 
   6   7  20      127.23      143.03     19.12 o 
   7   7  20      106.83      135.54     24.02 o 
   8   7  20       64.06      110.09     39.14 o 
   0   8  20      177.78      219.37     33.24 o 
   1   8  20       99.23      142.95     16.27 o 
   2   8  20       16.88       39.02     15.03 o 
   3   8  20       14.66       37.44     14.79 o 
   4   8  20      500.20      551.93     29.48 o 
   5   8  20       68.21       92.71     18.28 o 
   6   8  20       40.91       61.35     15.84 o 
   1   9  20       86.68      155.90     20.86 o 
   2   9  20       41.04       97.26     19.44 o 
   3   9  20        0.21       49.93     15.52 o 
   4   9  20       41.80       71.80     16.40 o 
   5   9  20      182.31      219.23     21.18 o 
   0  10  20       68.48      126.36     27.95 o 
   1  10  20       37.08       75.98     17.43 o 
   2  10  20      174.18      193.35     24.81 o 
   3  10  20      292.51      315.21     26.51 o 
   1   1  21        0.24       28.57     17.58 o 
   2   1  21       19.65       37.55     18.65 o 
   3   1  21       10.91       51.32     16.01 o 
   4   1  21      516.80      494.46     26.48 o 
   5   1  21      121.84      146.24     21.39 o 
   6   1  21      252.26      270.39     21.85 o 
   7   1  21       68.95       73.67     15.15 o 
   8   1  21       68.20       83.77     15.65 o 
   0   2  21       48.33       95.41     23.37 o 
   1   2  21       32.82       60.29     16.42 o 
   2   2  21       54.93       88.36     17.79 o 
   3   2  21      142.46      160.56     18.84 o 
   4   2  21       59.59       69.12     15.96 o 
   5   2  21        0.07       17.05     14.12 o 
   6   2  21      417.51      409.94     25.20 o 
   7   2  21      173.87      221.31     20.42 o 
   8   2  21        3.95       45.06     20.68 o 
   1   3  21       26.29       15.41     30.16 o 
   2   3  21       18.78       55.63     16.67 o 
   3   3  21       56.55      101.52     25.06 o 
   4   3  21      584.98      626.82     28.45 o 
   5   3  21        3.80       32.36     17.98 o 
   6   3  21      125.90      133.01     19.71 o 
   7   3  21      104.19      124.11     16.61 o 
   8   3  21       30.03       84.17     15.92 o 
   0   4  21       71.20       69.88     43.35 o 
   1   4  21       79.52       89.07     16.64 o 
   2   4  21      504.21      493.69     28.34 o 
   3   4  21       19.77       55.08     16.48 o 
   4   4  21        1.27       16.41     15.60 o 
   5   4  21      214.11      298.43     22.30 o 
   6   4  21      373.51      536.37     50.13 o 
   7   4  21        9.15       40.67     23.65 o 
   1   5  21        1.33       34.43     14.70 o 
   2   5  21        2.63       24.98     14.39 o 
   3   5  21       90.65      114.12     20.24 o 
   4   5  21       77.72      129.28     29.35 o 
   5   5  21       19.96       86.17     21.41 o 
   6   5  21       16.91      101.12     14.95 o 
   7   5  21      156.08      197.06     22.97 o 
   0   6  21       13.44       60.68     20.91 o 
   1   6  21      269.18      321.06     22.05 o 
   2   6  21      136.78      132.68     19.19 o 
   3   6  21      117.94      156.70     20.16 o 
   4   6  21       32.79       62.89     17.11 o 
   5   6  21      232.88      234.15     31.04 o 
   6   6  21       22.15       39.85     14.70 o 
   1   7  21        1.12       42.16     19.43 o 
   2   7  21       12.33       79.76     16.09 o 
   3   7  21      195.39      225.00     26.10 o 
   4   7  21       60.31      100.59     17.36 o 
   0   8  21      117.04      231.60     85.02 o 
   1   8  21      200.90      292.08     30.98 o 
   2   8  21      413.18      465.03     47.88 o 
   3   8  21       43.52       74.23     25.14 o 
   0   0  22      263.16      224.18     49.97 o 
   1   0  22      934.57      873.35     43.83 o 
   2   0  22        0.93       11.27     18.88 o 
   3   0  22       38.06       75.97     33.33 o 
   4   0  22      354.00      383.30     33.50 o 
   5   0  22       24.29       24.33     25.55 o 
   1   1  22      222.94      257.27     22.60 o 
   2   1  22       16.35       43.13     14.93 o 
   3   1  22      190.65      199.66     19.56 o 
   4   1  22       48.18       59.24     14.55 o 
   5   1  22        1.53       50.12     20.15 o 
   0   2  22        1.02       14.36     38.62 o 
   1   2  22       15.79       15.13     15.85 o 
   2   2  22       35.10       81.00     16.92 o 
   3   2  22       20.14       62.32     27.54 o 
   4   2  22       87.38      124.62     16.91 o 
   5   2  22       18.36       59.42     21.58 o 
   1   3  22       46.49       55.59     15.82 o 
   2   3  22        0.13       51.27     14.88 o 
   3   3  22       96.37      142.90     31.56 o 
   4   3  22       14.07       42.74     16.25 o 
   5   3  22      106.24      109.69     32.54 o 
   0   4  22      321.34      376.93     33.96 o 
   1   4  22      329.30      358.25     23.82 o 
   2   4  22        9.76       15.32     15.44 o 
   3   4  22      321.90      373.12     23.62 o 
   4   4  22       24.45       69.81     17.56 o 
   1   5  22      243.67      271.64     25.93 o 
   2   5  22       11.59       40.01     28.79 o 
   3   5  22       15.28       97.13     24.88 o 
                                                 
